# Supplementary material for: Differential contribution of bone marrow-derived infiltrating monocytes and resident macrophages to persistent lung inflammation in chronic air pollution exposure
Source: Sci Rep. 2020 Sep 1;10:14348. doi: 10.1038/s41598-020-71144-1 (PMC7462977; doi:10.1038/s41598-020-71144-1)
Supplement: Supplementary file 1 — Supplementary table 1. [file 41598_2020_71144_MOESM1_ESM.xlsx]

## Sheet: List of Antibodies
Sr. no	Marker	Conjugate	Clone	Supplier	Catalog#	RRID
1	Anti-mouse CD16/CD32	FcBlock	2.4G2	BD Biosciences	#553141	AB_394656
2	Anti-mouse CD16/CD32	FcBlock	93	BioLegend	#101320	AB_1574975
3	Anti-mouse CD115	Biotin	AFS98	BioLegend	#135507	AB_2028401
4	Anti-mouse CD11b	APC	M1/70	BioLegend	#101212	AB_312795
5	Anti-mouse CD11c	SuperBright 600	N418	Thermo Fisher Scientific	#63-0114-80	AB_2722929
6	Anti-mouse CD11c	APC-Cy7	HL3	BD Biosciences	#561241	AB_10611727
7	Anti-mouse CD24	BUV737	M1/69	BD Biosciences	#565308	AB_2739174
8	Anti-mouse CD45.1	APC-R700	A20	BD Biosciences	#565813	AB_2744397
9	Anti-mouse CD45.2	eFluor 506	104	Thermo Fisher Scientific	#69-0454-82	AB_2744397
10	Anti-mouse CD64	BV711	X54-5/7.1	BioLegend	#139311	AB_2563846
11	Anti-mouse Ly-6C	eFluor 450	HK1.4	Thermo Fisher Scientific	#48-5932-80	AB_10805518
12	Anti-mouse Ly-6G	FITC	1A8	BioLegend	#127605	AB_1236488
13	anti-mouse I-A/I-E	PE-Dazzle 594	M5/114.15.2	BioLegend	#107647	AB_2565978
14	Anti-mouse Siglec F	PerCP-Cy5.5	E50-2440	BD Biosciences	#565526	AB_2739281
15	Anti-Mouse Siglec-F	BV711	E50-2440	BD Biosciences	#740764	AB_2740427
16	LIVE/DEAD™ Fixable Blue Dead Cell Stain Kit	Blue		Thermo Fisher Scientific	#L23105
17	APC BrdU Flow Kit	APC		BD Biosciences	#552598
18	Annexin V	FITC		BioLegend	#640906
19	Streptavidin	PE		BioLegend	#405245

## Sheet: Primer sequence
Gene	PrimerBank ID		Sequence (5' -> 3')
Marco	6754640a1	Forward	ACAGAGCCGATTTTGACCAAG
		Reverse	CAGCAGTGCAGTACCTGCC
CD68	6753352a1	Forward	GGACCCACAACTGTCACTCAT
		Reverse	AAGCCCCACTTTAGCTTTACC
TLR2	31981333a1	Forward	GCAAACGCTGTTCTGCTCAG
		Reverse	AGGCGTCTCCCTCTATTGTATT
TLR4	21313256a1	Forward	AGCTCCTGACCTTGGTCTTG
		Reverse	CGCAGGGGAACTCAATGAGG
Mmp9	7305277a1	Forward	CTGGACAGCCAGACACTAAAG
		Reverse	CTCGCGGCAAGTCTTCAGAG
CCR2	6753466a1	Forward	ATCCACGGCATACTATCAACATC
		Reverse	CAAGGCTCACCATCATCGTAG
CCR5	31542356a1	Forward	TTTTCAAGGGTCAGTTCCGAC
		Reverse	GGAAGACCATCATGTTACCCAC
CD200	31543263a1	Forward	CTCTCCACCTACAGCCTGATT
		Reverse	AGAACATCGTAAGGATGCAGTTG
Tgfb2	15029686a1	Forward	CTTCGACGTGACAGACGCT
		Reverse	GCAGGGGCAGTGTAAACTTATT
ARG1	7106255a1	Forward	CTCCAAGCCAAAGTCCTTAGAG
		Reverse	AGGAGCTGTCATTAGGGACATC
