# Supplementary material for: Differential contribution of bone marrow-derived infiltrating monocytes and resident macrophages to persistent lung inflammation in chronic air pollution exposure
Source: Sci Rep. 2020 Sep 1;10:14348. doi: 10.1038/s41598-020-71144-1 (PMC7462977; doi:10.1038/s41598-020-71144-1)
Supplement: Supplementary file 3 — Supplementary table 2. [file 41598_2020_71144_MOESM3_ESM.xlsx]

## Sheet: Figure 4c
35 significantly downregulated gene in AΦ PM2.5 group														GO processes (TopGO) associated with 35 significantly downregulated gene in AΦ PM2.5 group									96 significantly UPregulated gene in AΦ PM2.5 group																GO processes (TopGO) associated with 96 significantly upregulated gene in AΦ PM2.5 group
gene_id	Ensembl ID	MGI Gene/Marker ID	Symbol	Name	Feature Type	gene	locus	FA	PM	log2(fold_change)	test_stat	p_value	q_value	GO.ID	Term	Annotated	Significant	Expected	Rank in Fisher.classic	Fisher.elim	Fisher.classic		gene_id	Ensembl ID	MGI Gene/Marker ID	Symbol	Name	Feature Type	gene	locus	status	FA	PM	log2(fold_change)	test_stat	p_value	q_value		GO.ID	Term	Annotated	Significant	Expected	Rank in Fisher.classic	Fisher.elim	Fisher.classic
ENSMUSG00000083372.1	ENSMUSG00000083372	MGI:3651442	GM11235	predicted gene 11235	pseudogene	Gm11235	chr4:72542665-72542998	3.93179	0	-1e+99	#NAME?	0.001	0.00617708	GO:0051607	defense response to virus	31	5	0.59	1	0.00021	0.00021		ENSMUSG00000007617.17	ENSMUSG00000007617	MGI:1347345	HOMER1	homer scaffolding protein 1	protein coding gene	Homer1	chr13:93303756-93404129	OK	30.5428	43.2196	0.500856	1.51524	0.00845	0.0378319		GO:0072376	protein activation cascade	9	5	0.47	1	0.01391	3.5e-05
ENSMUSG00000045573.9	ENSMUSG00000045573	MGI:104629	PENK	preproenkephalin	protein coding gene	Penk	chr4:4133530-4188703	2.78459	0.569236	-2.29037	-2.26188	0.008	0.0361524	GO:0009615	response to virus	35	5	0.66	2	1	0.00038		ENSMUSG00000025757.12	ENSMUSG00000025757	MGI:107422	HSPA4L	heat shock protein 4 like	protein coding gene	Hspa4l	chr3:40745429-40796103	OK	6.65004	9.55875	0.523459	1.55257	0.00955	0.0418729		GO:0051085	chaperone cofactor-dependent protein ref...	10	5	0.52	2	6.8e-05	6.8e-05
ENSMUSG00000041827.15	ENSMUSG00000041827	MGI:2180849	OASL1	2'-5' oligoadenylate synthetase-like 1	protein coding gene	Oasl1	chr5:114917317-114937915	2.63253	0.687231	-1.93758	-2.15536	0.00095	0.00590944	GO:0009108	coenzyme biosynthetic process	17	3	0.32	3	0.17938	0.00349		ENSMUSG00000021127.6	ENSMUSG00000021127	MGI:107946	ZFP36L1	zinc finger protein 36, C3H type-like 1	protein coding gene	Zfp36l1	chr12:80107759-80113013	OK	40.6829	58.5215	0.524543	1.54736	0.0103	0.0445815		GO:0051084	'de novo' posttranslational protein fold...	11	5	0.57	3	1	0.00012
ENSMUSG00000035692.6	ENSMUSG00000035692	MGI:1855694	ISG15	ISG15 ubiquitin-like modifier	protein coding gene	Isg15	chr4:156199423-156200818	9.85274	2.84396	-1.79263	-2.20128	0.0016	0.00927428	GO:1901566	organonitrogen compound biosynthetic pro...	145	8	2.75	4	0.17214	0.00418		ENSMUSG00000058761.5	ENSMUSG00000058761	MGI:1920257	RNF169	ring finger protein 169	protein coding gene	Rnf169	chr7:99920253-99980448	OK	8.85587	12.864	0.538633	1.60685	0.00535	0.025834		GO:0006458	'de novo' protein folding	11	5	0.57	4	1	0.00012
ENSMUSG00000010362.9	ENSMUSG00000010362	MGI:1913849	RDM1	RAD52 motif 1	protein coding gene	Rdm1	chr11:101627941-101636100	3.27329	1.00841	-1.69866	-1.63346	0.009	0.0398628	GO:1901739	regulation of myoblast fusion	6	2	0.11	5	0.00497	0.00497		ENSMUSG00000074743.4	ENSMUSG00000074743	MGI:98736	THBD	thrombomodulin	protein coding gene	Thbd	chr2:148404465-148408188	OK	18.7424	27.2907	0.542106	1.51996	0.00885	0.0393127		GO:0006457	protein folding	25	7	1.3	5	0.42187	0.00017
ENSMUSG00000037095.7	ENSMUSG00000037095	MGI:1924155	LRG1	leucine-rich alpha-2-glycoprotein 1	protein coding gene	Lrg1	chr17:56119679-56121946	11.1791	3.77988	-1.56439	-2.47793	0.00025	0.0018218	GO:0002181	cytoplasmic translation	6	2	0.11	6	0.00497	0.00497		ENSMUSG00000027803.14	ENSMUSG00000027803	MGI:1917649	WWTR1	WW domain containing transcription regulator 1	protein coding gene	Wwtr1	chr3:57455648-57575910	OK	20.5819	30.4504	0.565087	1.66611	0.0043	0.0215175		GO:0006956	complement activation	8	4	0.41	6	0.14288	0.0004
ENSMUSG00000026303.6	ENSMUSG00000026303	MGI:2176380	MLPH	melanophilin	protein coding gene	Mlph	chr1:90915084-90951142	2.78383	0.972359	-1.51751	-2.77347	0.0001	0.000798739	GO:0030811	regulation of nucleotide catabolic proce...	6	2	0.11	7	1	0.00497		ENSMUSG00000028842.15	ENSMUSG00000028842	MGI:2446634	AGO3	argonaute RISC catalytic subunit 3	protein coding gene	Ago3	chr4:126332731-126429556	OK	4.42836	6.62529	0.58121	1.67718	0.0049	0.0240098		GO:0061077	chaperone-mediated protein folding	14	5	0.73	7	1	0.00046
ENSMUSG00000037152.11	ENSMUSG00000037152	MGI:1913627	NDUFC1	NADH:ubiquinone oxidoreductase subunit C1	protein coding gene	Ndufc1	chr3:51404676-51408988	34.7475	12.8903	-1.43063	-1.97016	0.00155	0.00902124	GO:0006110	regulation of glycolytic process	6	2	0.11	8	0.00497	0.00497		ENSMUSG00000037552.17	ENSMUSG00000037552	MGI:2141874	PLEKHG2	pleckstrin homology domain containing, family G (with RhoGef domain) member 2	protein coding gene	Plekhg2	chr7:28359603-28372494	OK	12.1988	18.4661	0.598146	1.62775	0.00455	0.0225793		GO:0006986	response to unfolded protein	22	6	1.14	8	0.00062	0.00062
ENSMUSG00000026986.14	ENSMUSG00000026986	MGI:2153181	HNMT	histamine N-methyltransferase	protein coding gene	Hnmt	chr2:24002909-24049394	6.75264	2.52966	-1.41651	-1.88549	0.0072	0.0331244	GO:0009152	purine ribonucleotide biosynthetic proce...	20	3	0.38	9	0.22264	0.00564		ENSMUSG00000021057.15	ENSMUSG00000021057	MGI:2685104	AKAP5	A kinase (PRKA) anchor protein 5	protein coding gene	Akap5	chr12:76324890-76334153	OK	6.47659	9.81149	0.599238	1.67202	0.00475	0.023405		GO:0034605	cellular response to heat	15	5	0.78	9	0.00066	0.00066
ENSMUSG00000042363.14	ENSMUSG00000042363	MGI:1916114	LGALSL	lectin, galactoside binding-like	protein coding gene	Lgalsl	chr11:20823575-20831056	2.72828	1.03748	-1.39491	-1.78382	0.0051	0.0248284	GO:0006164	purine nucleotide biosynthetic process	20	3	0.38	10	0.22264	0.00564		ENSMUSG00000032013.5	ENSMUSG00000032013	MGI:1919419	TRIM29	tripartite motif-containing 29	protein coding gene	Trim29	chr9:43310762-43336125	OK	12.3548	18.7865	0.604631	1.75766	0.002	0.0112392		GO:0042026	protein refolding	9	4	0.47	10	0.00069	0.00069
ENSMUSG00000028636.14	ENSMUSG00000028636	MGI:1915237	PPCS	phosphopantothenoylcysteine synthetase	protein coding gene	Ppcs	chr4:119418529-119422420	5.9357	2.29309	-1.37213	-1.72974	0.00595	0.0282513	GO:0009260	ribonucleotide biosynthetic process	21	3	0.4	11	0.23657	0.00649		ENSMUSG00000030847.8	ENSMUSG00000030847	MGI:1352493	BAG3	BCL2-associated athanogene 3	protein coding gene	Bag3	chr7:128523615-128546981	OK	38.9333	59.4359	0.610328	1.72029	0.0036	0.0185207		GO:1903707	negative regulation of hemopoiesis	31	7	1.61	11	0.16578	0.00074
ENSMUSG00000069267.2	ENSMUSG00000069267	MGI:2448319	HIST1H3B	H3 clustered histone 2	protein coding gene	Hist1h3b	chr13:23752266-23752886	22.6169	9.71779	-1.2187	-1.65574	0.00355	0.0183071	GO:0046390	ribose phosphate biosynthetic process	21	3	0.4	12	0.23657	0.00649		ENSMUSG00000082896.1	ENSMUSG00000082896	MGI:3645252	GM5844	predicted gene 5844	pseudogene	Gm5844	chr3:18008805-18010996	OK	10.1854	15.5548	0.610863	1.68171	0.00545	0.0262358		GO:0035966	response to topologically incorrect prot...	23	6	1.19	12	1	0.0008
ENSMUSG00000029417.9	ENSMUSG00000029417	MGI:1352449	CXCL9	chemokine (C-X-C motif) ligand 9	protein coding gene	Cxcl9	chr5:92321346-92328079	3.56417	1.55958	-1.19241	-1.71508	0.00745	0.0340796	GO:0072522	purine-containing compound biosynthetic ...	21	3	0.4	13	0.23657	0.00649		ENSMUSG00000026390.7	ENSMUSG00000026390	MGI:1309998	MARCO	macrophage receptor with collagenous structure	protein coding gene	Marco	chr1:120474537-120505024	OK	22.2035	33.9249	0.61156	1.69871	0.0062	0.0292367		GO:0002682	regulation of immune system process	215	22	11.14	13	0.25358	0.0008
ENSMUSG00000001025.8	ENSMUSG00000001025	MGI:1339467	S100A6	S100 calcium binding protein A6 (calcyclin)	protein coding gene	S100a6	chr3:90612881-90614414	70.0752	31.6733	-1.14564	-2.61341	5e-05	0.000421341	GO:0060142	regulation of syncytium formation by pla...	7	2	0.13	14	1	0.00688		ENSMUSG00000032776.9	ENSMUSG00000032776	MGI:2685335	MCTP2	multiple C2 domains, transmembrane 2	protein coding gene	Mctp2	chr7:72077829-72306608	OK	3.69848	5.76896	0.641379	1.54671	0.0101	0.0438538		GO:1902106	negative regulation of leukocyte differe...	16	5	0.83	14	0.00092	0.00092
ENSMUSG00000035150.15	ENSMUSG00000035150	MGI:1349431	EIF2S3X	eukaryotic translation initiation factor 2, subunit 3, structural gene X-linked	protein coding gene	Eif2s3x	chrX:94188706-94212709	5.11943	2.3427	-1.12781	-1.5475	0.00795	0.0359685	GO:0043470	regulation of carbohydrate catabolic pro...	7	2	0.13	15	1	0.00688		ENSMUSG00000074794.9	ENSMUSG00000074794	MGI:2145242	ARRDC3	arrestin domain containing 3	protein coding gene	Arrdc3	chr13:80883409-80896029	OK	11.5771	18.2101	0.653463	1.79579	0.00315	0.0165457		GO:0006958	complement activation, classical pathway	5	3	0.26	15	0.00124	0.00124
ENSMUSG00000022661.14	ENSMUSG00000022661	MGI:1196990	CD200	CD200 antigen	protein coding gene	Cd200	chr16:45382134-45409053	4.92127	2.34829	-1.06742	-1.72014	0.00475	0.023405	GO:0098542	defense response to other organism	67	5	1.27	16	1	0.00731		ENSMUSG00000052534.15	ENSMUSG00000052534	MGI:97495	PBX1	pre B cell leukemia homeobox 1	protein coding gene	Pbx1	chr1:168004138-168432270	OK	8.5617	13.5655	0.66397	1.61768	0.00675	0.0313886		GO:0002376	immune system process	352	30	18.23	16	0.14867	0.0017
ENSMUSG00000058290.3	ENSMUSG00000058290	MGI:2146156	ESPL1	extra spindle pole bodies 1, separase	protein coding gene	Espl1	chr15:102296292-102324356	2.82768	1.36923	-1.04626	-2.13342	0.0003	0.00214243	GO:0044270	cellular nitrogen compound catabolic pro...	43	4	0.81	17	0.13843	0.00774		ENSMUSG00000060568.14	ENSMUSG00000060568	MGI:2443050	FAM78B	family with sequence similarity 78, member B	protein coding gene	Fam78b	chr1:167001416-167091302	OK	6.56104	10.4205	0.667427	1.65941	0.00525	0.0254293		GO:1902105	regulation of leukocyte differentiation	56	9	2.9	17	0.1295	0.00177
ENSMUSG00000100210.1	ENSMUSG00000100210	MGI:2448329	HIST1H3F	H3 clustered histone 7	protein coding gene	Hist1h3f	chr13:23544464-23545312	16.4399	8.00473	-1.03828	-1.62637	0.00585	0.0278466	GO:0046700	heterocycle catabolic process	44	4	0.83	18	0.14456	0.0084		ENSMUSG00000039109.15	ENSMUSG00000039109	MGI:1921395	F13A1	coagulation factor XIII, A1 subunit	protein coding gene	F13a1	chr13:36867177-37050244	OK	5.87332	9.73279	0.728676	1.72037	0.00525	0.0254293		GO:0051239	regulation of multicellular organismal p...	406	33	21.03	18	0.01438	0.00208
ENSMUSG00000023019.12	ENSMUSG00000023019	MGI:95679	GPD1	glycerol-3-phosphate dehydrogenase 1 (soluble)	protein coding gene	Gpd1	chr15:99715542-99725005	6.75254	3.30873	-1.02915	-2.16763	0.00045	0.00306791	GO:0007520	myoblast fusion	8	2	0.15	19	1	0.00906		ENSMUSG00000030020.13	ENSMUSG00000030020	MGI:1925144	PRICKLE2	prickle planar cell polarity protein 2	protein coding gene	Prickle2	chr6:92370907-92706155	OK	6.46523	10.9278	0.757235	2.12258	0.0005	0.00336692		GO:0051171	regulation of nitrogen compound metaboli...	562	41	29.11	19	0.004	0.004
ENSMUSG00000026307.12	ENSMUSG00000026307	MGI:1355310	SCLY	selenocysteine lyase	protein coding gene	Scly	chr1:91297202-91321101	4.90314	2.52218	-0.959038	-1.73015	0.00325	0.0169893	GO:0009179	purine ribonucleoside diphosphate metabo...	8	2	0.15	20	1	0.00906		ENSMUSG00000072568.4	ENSMUSG00000072568	MGI:3026924	FAM84B	LRAT domain containing 1	protein coding gene	Fam84b	chr15:60818993-60831793	OK	3.1677	5.40354	0.770468	1.66129	0.0056	0.0268461		GO:0032501	multicellular organismal process	656	46	33.98	20	0.04283	0.00425
ENSMUSG00000011752.6	ENSMUSG00000011752	MGI:97552	PGAM1	phosphoglycerate mutase 1	protein coding gene	Pgam1	chr19:41911870-41918664	7.57528	4.01795	-0.914839	-1.71722	0.0033	0.0172126	GO:0050795	regulation of behavior	8	2	0.15	21	0.00906	0.00906		ENSMUSG00000108368.1	ENSMUSG00000108368	MGI:5753629	GM45053	predicted gene 45053	unclassified gene	Gm45053	chr6:72598474-72608425	OK	6.24375	10.6525	0.770703	1.73325	0.0034	0.0176523		GO:0051093	negative regulation of developmental pro...	141	15	7.3	21	0.08004	0.00441
ENSMUSG00000025746.11	ENSMUSG00000025746	MGI:96559	IL6	interleukin 6	protein coding gene	Il6	chr5:30013113-30019981	35.8111	19.0998	-0.906846	-2.03359	0.0002	0.00149248	GO:0009135	purine nucleoside diphosphate metabolic ...	8	2	0.15	22	1	0.00906		ENSMUSG00000021270.13	ENSMUSG00000021270	MGI:96250	HSP90AA1	heat shock protein 90, alpha (cytosolic), class A member 1	protein coding gene	Hsp90aa1	chr12:110690604-110696395	OK	70.9883	122.78	0.790427	2.2971	0.0001	0.000798739		GO:0072006	nephron development	14	4	0.73	22	0.0045	0.0045
ENSMUSG00000023015.13	ENSMUSG00000023015	MGI:1349423	RACGAP1	Rac GTPase-activating protein 1	protein coding gene	Racgap1	chr15:99620495-99651656	4.55912	2.44813	-0.897074	-1.66439	0.00575	0.0274454	GO:0046031	ADP metabolic process	8	2	0.15	23	1	0.00906		ENSMUSG00000033581.16	ENSMUSG00000033581	MGI:1890358	IGF2BP2	insulin-like growth factor 2 mRNA binding protein 2	protein coding gene	Igf2bp2	chr16:22059008-22163299	OK	3.60799	6.25177	0.793069	1.91877	0.0014	0.0082646		GO:1903706	regulation of hemopoiesis	77	10	3.99	23	0.1764	0.00507
ENSMUSG00000053101.2	ENSMUSG00000053101	MGI:2672983	GPR141	G protein-coupled receptor 141	protein coding gene	Gpr141	chr13:19749681-19824257	12.3447	6.81242	-0.857656	-2.0416	0.0013	0.00775665	GO:0042866	pyruvate biosynthetic process	8	2	0.15	24	1	0.00906		ENSMUSG00000031431.13	ENSMUSG00000031431	MGI:1196284	TSC22D3	TSC22 domain family, member 3	protein coding gene	Tsc22d3	chrX:140539527-140600659	OK	52.6762	92.2381	0.808212	2.48644	5e-05	0.000421341		GO:0009408	response to heat	23	5	1.19	24	1	0.00531
ENSMUSG00000034855.13	ENSMUSG00000034855	MGI:1352450	CXCL10	chemokine (C-X-C motif) ligand 10	protein coding gene	Cxcl10	chr5:92331840-92414628	164.526	93.2463	-0.8192	-2.31729	0.0001	0.000798739	GO:0051196	regulation of coenzyme metabolic process	8	2	0.15	25	1	0.00906		ENSMUSG00000027339.15	ENSMUSG00000027339	MGI:2442060	RASSF2	Ras association (RalGDS/AF-6) domain family member 2	protein coding gene	Rassf2	chr2:131989414-132030202	OK	4.49585	7.89303	0.811984	2.04814	0.00065	0.00424086		GO:0060255	regulation of macromolecule metabolic pr...	589	42	30.51	25	0.0055	0.0055
ENSMUSG00000024907.6	ENSMUSG00000024907	MGI:95637	GAL	galanin and GMAP prepropeptide	protein coding gene	Gal	chr19:3409918-3414472	35.5191	21.2552	-0.740779	-1.69971	0.00315	0.0165457	GO:0006757	ATP generation from ADP	8	2	0.15	26	1	0.00906		ENSMUSG00000024063.12	ENSMUSG00000024063	MGI:1925139	LBH	limb-bud and heart	protein coding gene	Lbh	chr17:72918304-72941942	OK	4.03241	7.11786	0.819802	1.70903	0.0049	0.0240098		GO:0002520	immune system development	160	16	8.29	26	0.08825	0.00607
ENSMUSG00000020400.17	ENSMUSG00000020400	MGI:1926194	TNIP1	TNFAIP3 interacting protein 1	protein coding gene	Tnip1	chr11:54910784-54962917	23.0787	14.7788	-0.643033	-1.90883	0.001	0.00617708	GO:0043467	regulation of generation of precursor me...	8	2	0.15	27	1	0.00906		ENSMUSG00000019779.14	ENSMUSG00000019779	MGI:103265	FRK	fyn-related kinase	protein coding gene	Frk	chr10:34483399-34611226	OK	1.86355	3.29333	0.821489	1.58154	0.00855	0.0382009		GO:0050795	regulation of behavior	8	3	0.41	27	0.00621	0.00621
ENSMUSG00000024360.7	ENSMUSG00000024360	MGI:2385071	ETF1	eukaryotic translation termination factor 1	protein coding gene	Etf1	chr18:34902784-34932007	74.5818	48.3793	-0.624434	-2.05749	0.0007	0.00452555	GO:0006096	glycolytic process	8	2	0.15	28	1	0.00906		ENSMUSG00000050954.15	ENSMUSG00000050954	MGI:1915161	ZFP169	zinc finger protein 169	protein coding gene	Zfp169	chr13:48487646-48513436	OK	2.75051	4.88449	0.828509	1.36563	0.00635	0.0298292		GO:0045596	negative regulation of cell differentiat...	105	12	5.44	28	0.1419	0.00624
ENSMUSG00000052565.6	ENSMUSG00000052565	MGI:107502	HIST1H1D	H1.3 linker histone, cluster member	protein coding gene	Hist1h1d	chr13:23555086-23555830	42.2509	27.4754	-0.62084	-1.54121	0.0111	0.047423	GO:0006165	nucleoside diphosphate phosphorylation	8	2	0.15	29	1	0.00906		ENSMUSG00000026478.14	ENSMUSG00000026478	MGI:99914	LAMC1	laminin, gamma 1	protein coding gene	Lamc1	chr1:153218921-153332786	OK	2.32456	4.13674	0.831538	1.97815	0.00075	0.00480664		GO:0002690	positive regulation of leukocyte chemota...	24	5	1.24	29	0.00644	0.00644
ENSMUSG00000044066.14	ENSMUSG00000044066	MGI:2667663	CEP68	centrosomal protein 68	protein coding gene	Cep68	chr11:20227036-20249429	11.0287	7.19712	-0.615775	-1.59952	0.00455	0.0225793	GO:0046939	nucleotide phosphorylation	8	2	0.15	30	1	0.00906		ENSMUSG00000069114.8	ENSMUSG00000069114	MGI:2139883	ZBTB10	zinc finger and BTB domain containing 10	protein coding gene	Zbtb10	chr3:9250601-9285333	OK	2.82648	5.04639	0.836242	1.97212	0.0014	0.0082646		GO:0065007	biological regulation	1074	66	55.63	30	0.34381	0.00663
ENSMUSG00000019849.10	ENSMUSG00000019849	MGI:1270863	PREP	prolyl endopeptidase	protein coding gene	Prep	chr10:45067205-45158997	11.5915	7.56798	-0.615085	-1.5266	0.0095	0.0416911	GO:0019439	aromatic compound catabolic process	45	4	0.85	31	0.15076	0.0091		ENSMUSG00000025190.13	ENSMUSG00000025190	MGI:95791	GOT1	glutamic-oxaloacetic transaminase 1, soluble	protein coding gene	Got1	chr19:43499751-43524605	OK	6.21636	11.1897	0.848032	1.81898	0.0021	0.0117158		GO:0002687	positive regulation of leukocyte migrati...	34	6	1.76	31	0.39832	0.00672
ENSMUSG00000027533.10	ENSMUSG00000027533	MGI:101790	FABP5	fatty acid binding protein 5, epidermal	protein coding gene	Fabp5	chr3:10012547-10016607	46.1654	30.6913	-0.588984	-1.54868	0.0083	0.0372756	GO:0051188	cofactor biosynthetic process	24	3	0.45	32	0.27692	0.00951		ENSMUSG00000105590.1	ENSMUSG00000105590	MGI:5663501	GM43364	predicted gene 43364	unclassified gene	Gm43364	chr5:108550080-108553354	OK	1.95637	3.52363	0.848882	1.46994	0.0104	0.0449404		GO:0080090	regulation of primary metabolic process	578	41	29.94	32	0.00711	0.00711
ENSMUSG00000038068.14	ENSMUSG00000038068	MGI:2384986	RNF144B	ring finger protein 144B	protein coding gene	Rnf144b	chr13:47122719-47247991	13.6717	9.41382	-0.538339	-1.46129	0.0107	0.0460041	GO:0006109	regulation of carbohydrate metabolic pro...	24	3	0.45	33	0.27692	0.00951		ENSMUSG00000106959.1	ENSMUSG00000106959	MGI:5662685	GM42548	predicted gene 42548	unclassified gene	Gm42548	chr6:28233080-28237013	OK	3.71169	6.73836	0.860321	1.60314	0.00815	0.0367109		GO:0046824	positive regulation of nucleocytoplasmic...	16	4	0.83	33	0.00755	0.00755
ENSMUSG00000026896.14	ENSMUSG00000026896	MGI:1918836	IFIH1	interferon induced with helicase C domain 1	protein coding gene	Ifih1	chr2:62595797-62646211	18.4403	12.9196	-0.513301	-1.44925	0.01175	0.0496844	GO:0090407	organophosphate biosynthetic process	46	4	0.87	34	0.15702	0.00984		ENSMUSG00000042286.13	ENSMUSG00000042286	MGI:2178742	STAB1	stabilin 1	protein coding gene	Stab1	chr14:31134852-31168641	OK	3.21141	5.86487	0.86889	2.05137	0.0004	0.00276583		GO:1903828	negative regulation of cellular protein ...	16	4	0.83	34	0.00755	0.00755
ENSMUSG00000031391.18	ENSMUSG00000031391	MGI:96721	L1CAM	L1 cell adhesion molecule	protein coding gene	L1cam	chrX:73853777-73880834	21.6335	15.3879	-0.491476	-1.50769	0.0086	0.0383864	GO:1901361	organic cyclic compound catabolic proces...	47	4	0.89	35	0.16332	0.01061		ENSMUSG00000034156.16	ENSMUSG00000034156	MGI:2450877	BZRAP1	TSPO associated protein 1	protein coding gene	Bzrap1	chr11:87760540-87785928	OK	1.26812	2.32229	0.872851	2.02994	0.001	0.00617708		GO:0019222	regulation of metabolic process	641	44	33.2	35	0.30751	0.00917
														GO:0009165	nucleotide biosynthetic process	25	3	0.47	36	0.2899	0.01067		ENSMUSG00000005483.9	ENSMUSG00000005483	MGI:1931874	DNAJB1	DnaJ heat shock protein family (Hsp40) member B1	protein coding gene	Dnajb1	chr8:83608174-83611902	OK	41.5817	78.0551	0.908546	2.45629	0.00015	0.00115234		GO:0002683	negative regulation of immune system pro...	84	10	4.35	36	0.23886	0.00946
														GO:1901293	nucleoside phosphate biosynthetic proces...	25	3	0.47	37	0.2899	0.01067		ENSMUSG00000063889.16	ENSMUSG00000063889	MGI:88495	CREM	cAMP responsive element modulator	protein coding gene	Crem	chr18:3266047-3366863	OK	18.8742	35.4672	0.910072	1.81817	0.0017	0.00977206		GO:0048534	hematopoietic or lymphoid organ developm...	153	15	7.93	37	0.12803	0.00956
														GO:0009185	ribonucleoside diphosphate metabolic pro...	9	2	0.17	38	1	0.01151		ENSMUSG00000020656.15	ENSMUSG00000020656	MGI:2182540	GRHL1	grainyhead like transcription factor 1	protein coding gene	Grhl1	chr12:24572286-24617391	OK	1.83127	3.48678	0.92905	1.63435	0.00615	0.0290365		GO:0048519	negative regulation of biological proces...	589	41	30.51	38	0.09441	0.01032
														GO:0009132	nucleoside diphosphate metabolic process	9	2	0.17	39	1	0.01151		ENSMUSG00000037185.8	ENSMUSG00000037185	MGI:1921377	KRT80	keratin 80	protein coding gene	Krt80	chr15:101349570-101370125	OK	2.21047	4.2294	0.936103	1.69199	0.0057	0.0272462		GO:1900180	regulation of protein localization to nu...	27	5	1.4	39	0.01082	0.01082
														GO:0006334	nucleosome assembly	26	3	0.49	40	0.01191	0.01191		ENSMUSG00000017493.12	ENSMUSG00000017493	MGI:96439	IGFBP4	insulin-like growth factor binding protein 4	protein coding gene	Igfbp4	chr11:99041243-99054392	OK	3.01526	5.7966	0.942926	1.47857	0.00655	0.0306113		GO:0050921	positive regulation of chemotaxis	27	5	1.4	40	1	0.01082
														GO:0034728	nucleosome organization	27	3	0.51	41	0.01322	0.01322		ENSMUSG00000066640.11	ENSMUSG00000066640	MGI:2444450	FBXL18	F-box and leucine-rich repeat protein 18	protein coding gene	Fbxl18	chr5:142866945-142895421	OK	5.93896	11.518	0.955613	1.57887	0.00405	0.0204521		GO:0050789	regulation of biological process	1025	63	53.1	41	0.5216	0.01109
														GO:0051193	regulation of cofactor metabolic process	10	2	0.19	42	1	0.01422		ENSMUSG00000103475.1	ENSMUSG00000103475	MGI:5610925	GM37697	predicted gene, 37697	unclassified gene	Gm37697	chr2:14345676-14347520	OK	7.53898	14.6341	0.956888	1.81331	0.0027	0.014518		GO:0006950	response to stress	448	33	23.21	42	0.08041	0.01125
														GO:0006949	syncytium formation	10	2	0.19	43	1	0.01422		ENSMUSG00000059970.6	ENSMUSG00000059970	MGI:96243	HSPA2	heat shock protein 2	protein coding gene	Hspa2	chr12:76404175-76406934	OK	5.27587	10.3202	0.967987	2.39591	5e-05	0.000421341		GO:0065008	regulation of biological quality	431	32	22.33	43	0.01143	0.01143
														GO:0140253	cell-cell fusion	10	2	0.19	44	1	0.01422		ENSMUSG00000020160.18	ENSMUSG00000020160	MGI:104717	MEIS1	Meis homeobox 1	protein coding gene	Meis1	chr11:18879816-19018985	OK	1.55917	3.05995	0.972731	1.57625	0.0099	0.0431407		GO:0071496	cellular response to external stimulus	38	6	1.97	44	0.01169	0.01169
														GO:0000768	syncytium formation by plasma membrane f...	10	2	0.19	45	1	0.01422		ENSMUSG00000040552.8	ENSMUSG00000040552	MGI:1097680	C3AR1	complement component 3a receptor 1	protein coding gene	C3ar1	chr6:122847137-122856161	OK	11.1306	22.0877	0.988709	2.42858	0.0002	0.00149248		GO:0045638	negative regulation of myeloid cell diff...	18	4	0.93	45	0.01173	0.01173
														GO:0072525	pyridine-containing compound biosyntheti...	10	2	0.19	46	1	0.01422		ENSMUSG00000036887.5	ENSMUSG00000036887	MGI:88223	C1QA	complement component 1, q subcomponent, alpha polypeptide	protein coding gene	C1qa	chr4:136895916-136898803	OK	43.5904	87.4904	1.00511	2.51972	0.0001	0.000798739		GO:0031323	regulation of cellular metabolic process	594	41	30.77	46	0.01215	0.01215
														GO:0019363	pyridine nucleotide biosynthetic process	10	2	0.19	47	1	0.01422		ENSMUSG00000062028.8	ENSMUSG00000062028	MGI:2685948	IRGC1	immunity-related GTPase family, cinema 1	protein coding gene	Irgc1	chr7:24431921-24445682	OK	3.84224	7.74464	1.01125	1.76093	0.00485	0.0238096		GO:0002455	humoral immune response mediated by circ...	10	3	0.52	47	1	0.01235
														GO:0019359	nicotinamide nucleotide biosynthetic pro...	10	2	0.19	48	1	0.01422		ENSMUSG00000071267.11	ENSMUSG00000071267	MGI:1920483	ZFP942	zinc finger protein 942	protein coding gene	Zfp942	chr17:21926959-21962451	OK	3.59872	7.32757	1.02585	1.79146	0.003	0.0158743		GO:0032835	glomerulus development	10	3	0.52	48	0.01235	0.01235
														GO:2001169	regulation of ATP biosynthetic process	10	2	0.19	49	1	0.01422		ENSMUSG00000089774.2	ENSMUSG00000089774	MGI:1858226	SLC5A3	solute carrier family 5 (inositol transporters), member 3	protein coding gene	Slc5a3	chr16:92058269-92112227	OK	29.1639	59.7082	1.03375	2.862	5e-05	0.000421341		GO:1901992	positive regulation of mitotic cell cycl...	10	3	0.52	49	0.01235	0.01235
														GO:0006952	defense response	215	9	4.07	50	0.34355	0.01437		ENSMUSG00000015852.13	ENSMUSG00000015852	MGI:1933397	FCRLS	Fc receptor-like S, scavenger receptor	protein coding gene	Fcrls	chr3:87250757-87263599	OK	4.15519	8.52397	1.03661	1.95832	0.00075	0.00480664		GO:0072009	nephron epithelium development	10	3	0.52	50	0.01235	0.01235
														GO:0031497	chromatin assembly	28	3	0.53	51	0.01462	0.01462		ENSMUSG00000037605.16	ENSMUSG00000037605	MGI:2441950	ADGRL3	adhesion G protein-coupled receptor L3	protein coding gene	Adgrl3	chr5:81021201-81798426	OK	3.78184	7.84648	1.05296	2.51196	5e-05	0.000421341		GO:1901989	positive regulation of cell cycle phase ...	10	3	0.52	51	0.01235	0.01235
														GO:0006006	glucose metabolic process	28	3	0.53	52	0.01462	0.01462		ENSMUSG00000074622.4	ENSMUSG00000074622	MGI:104555	MAFB	v-maf musculoaponeurotic fibrosarcoma oncogene family, protein B (avian)	protein coding gene	Mafb	chr2:160363702-160367065	OK	15.2143	31.8331	1.0651	2.51919	5e-05	0.000421341		GO:0070585	protein localization to mitochondrion	10	3	0.52	52	0.01235	0.01235
														GO:0062012	regulation of small molecule metabolic p...	52	4	0.99	53	0.19551	0.01508		ENSMUSG00000026365.15	ENSMUSG00000026365	MGI:88385	CFH	complement component factor h	protein coding gene	Cfh	chr1:140084707-140183411	OK	5.52723	11.8547	1.10083	2.67757	5e-05	0.000421341		GO:0072655	establishment of protein localization to...	10	3	0.52	53	0.01235	0.01235
														GO:0006333	chromatin assembly or disassembly	29	3	0.55	54	0.0161	0.0161		ENSMUSG00000017009.3	ENSMUSG00000017009	MGI:1349164	SDC4	syndecan 4	protein coding gene	Sdc4	chr2:164424246-164443186	OK	6.44049	13.9015	1.11	2.31083	0.00015	0.00115234		GO:0032502	developmental process	596	41	30.87	54	0.11213	0.01295
														GO:0009166	nucleotide catabolic process	11	2	0.21	55	1	0.01718		ENSMUSG00000036905.8	ENSMUSG00000036905	MGI:88224	C1QB	complement component 1, q subcomponent, beta polypeptide	protein coding gene	C1qb	chr4:136880128-136886187	OK	35.2002	76.6936	1.12352	2.69714	5e-05	0.000421341		GO:0030097	hemopoiesis	144	14	7.46	55	0.17047	0.01326
														GO:0016052	carbohydrate catabolic process	11	2	0.21	56	1	0.01718		ENSMUSG00000019122.8	ENSMUSG00000019122	MGI:104533	CCL9	chemokine (C-C motif) ligand 9	protein coding gene	Ccl9	chr11:83572918-83578636	OK	32.7678	71.7635	1.13097	3.37999	5e-05	0.000421341		GO:0009890	negative regulation of biosynthetic proc...	190	17	9.84	56	0.01421	0.01421
														GO:1903578	regulation of ATP metabolic process	11	2	0.21	57	1	0.01718		ENSMUSG00000057722.17	ENSMUSG00000057722	MGI:104993	LEPR	leptin receptor	protein coding gene	Lepr	chr4:101717403-101815352	OK	28.1744	62.031	1.1386	3.5124	5e-05	0.000421341		GO:1904589	regulation of protein import	19	4	0.98	57	0.01428	0.01428
														GO:1904064	positive regulation of cation transmembr...	11	2	0.21	58	0.01718	0.01718		ENSMUSG00000029657.15	ENSMUSG00000029657	MGI:105053	HSPH1	heat shock 105kDa/110kDa protein 1	protein coding gene	Hsph1	chr5:149614286-149636338	OK	25.464	56.1092	1.13978	3.15423	5e-05	0.000421341		GO:0030218	erythrocyte differentiation	19	4	0.98	58	0.01428	0.01428
														GO:0006090	pyruvate metabolic process	11	2	0.21	59	1	0.01718		ENSMUSG00000030465.18	ENSMUSG00000030465	MGI:1918215	PSD3	pleckstrin and Sec7 domain containing 3	protein coding gene	Psd3	chr8:67689081-67978051	OK	1.81574	4.05476	1.15906	1.87918	0.0012	0.00723912		GO:0042306	regulation of protein import into nucleu...	19	4	0.98	59	0.01428	0.01428
														GO:1901137	carbohydrate derivative biosynthetic pro...	55	4	1.04	60	0.21523	0.01826		ENSMUSG00000097736.7	ENSMUSG00000097736	MGI:2442421	9530059O14RIK	RIKEN cDNA 9530059O14 gene	lncRNA gene	9530059O14Rik	chr9:122572500-122679596	OK	2.96015	6.6826	1.17474	2.33833	0.0005	0.00336692		GO:0002688	regulation of leukocyte chemotaxis	29	5	1.5	60	1	0.01467
														GO:0019318	hexose metabolic process	31	3	0.59	61	0.01931	0.01931		ENSMUSG00000041797.7	ENSMUSG00000041797	MGI:2386796	ABCA9	ATP-binding cassette, sub-family A (ABC1), member 9	protein coding gene	Abca9	chr11:110100748-110168196	OK	2.44075	5.54624	1.18419	2.566	5e-05	0.000421341		GO:0009266	response to temperature stimulus	29	5	1.5	61	1	0.01467
														GO:0031349	positive regulation of defense response	56	4	1.06	62	0.0194	0.0194		ENSMUSG00000076617.9	ENSMUSG00000076617	MGI:96448	IGHM	immunoglobulin heavy constant mu	gene segment	Ighm	chr12:113418557-113422730	OK	4.30086	10.1139	1.23364	2.21822	0.001	0.00617708		GO:0031401	positive regulation of protein modificat...	162	15	8.39	62	0.01594	0.01594
														GO:0005975	carbohydrate metabolic process	56	4	1.06	63	0.22185	0.0194		ENSMUSG00000072844.6	ENSMUSG00000072844	MGI:3603513	G530011O06RIK	RIKEN cDNA G530011O06 gene	lncRNA gene	G530011O06Rik	chrX:169685198-170005736	OK	3.66957	8.6428	1.23589	1.84281	0.0046	0.0227876		GO:0001934	positive regulation of protein phosphory...	133	13	6.89	63	0.01631	0.01631
														GO:0010830	regulation of myotube differentiation	12	2	0.23	64	1	0.02037		ENSMUSG00000029810.15	ENSMUSG00000029810	MGI:1916348	TMEM176B	transmembrane protein 176B	protein coding gene	Tmem176b	chr6:48833817-48841374	OK	14.6044	34.467	1.23882	2.60504	5e-05	0.000421341		GO:0048513	animal organ development	356	27	18.44	64	0.25603	0.01696
														GO:1900371	regulation of purine nucleotide biosynth...	12	2	0.23	65	1	0.02037		ENSMUSG00000070691.10	ENSMUSG00000070691	MGI:102672	RUNX3	runt related transcription factor 3	protein coding gene	Runx3	chr4:135120651-135177990	OK	1.87592	4.44866	1.24577	1.8231	0.00255	0.0138258		GO:0042592	homeostatic process	241	20	12.48	65	0.01723	0.01723
														GO:0019233	sensory perception of pain	12	2	0.23	66	0.02037	0.02037		ENSMUSG00000045763.7	ENSMUSG00000045763	MGI:1917600	BASP1	brain abundant, membrane attached signal protein 1	protein coding gene	Basp1	chr15:25363284-25413764	OK	2.36344	5.63015	1.25229	2.19204	0.00105	0.00644413		GO:0042110	T cell activation	79	9	4.09	66	0.01807	0.01807
														GO:0030808	regulation of nucleotide biosynthetic pr...	12	2	0.23	67	1	0.02037		ENSMUSG00000036896.5	ENSMUSG00000036896	MGI:88225	C1QC	complement component 1, q subcomponent, C chain	protein coding gene	C1qc	chr4:136889803-136893065	OK	27.7573	66.729	1.26545	3.09992	5e-05	0.000421341		GO:0042327	positive regulation of phosphorylation	135	13	6.99	67	0.01834	0.01834
														GO:0005996	monosaccharide metabolic process	32	3	0.61	68	0.02104	0.02104		ENSMUSG00000042190.12	ENSMUSG00000042190	MGI:109603	CMKLR1	chemokine-like receptor 1	protein coding gene	Cmklr1	chr5:113612353-113650426	OK	2.472	5.94761	1.26663	2.23577	0.00045	0.00306791		GO:0009889	regulation of biosynthetic process	393	29	20.36	68	0.01874	0.01874
														GO:0006732	coenzyme metabolic process	32	3	0.61	69	0.37472	0.02104		ENSMUSG00000046080.17	ENSMUSG00000046080	MGI:2444608	CLEC9A	C-type lectin domain family 9, member a	protein coding gene	Clec9a	chr6:129408861-129424763	OK	0.969097	2.39962	1.30809	1.30367	0.00775	0.0352213		GO:0034101	erythrocyte homeostasis	21	4	1.09	69	0.02038	0.02038
														GO:0061844	antimicrobial humoral immune response me...	13	2	0.25	70	0.02379	0.02379		ENSMUSG00000022097.3	ENSMUSG00000022097	MGI:109517	SFTPC	surfactant associated protein C	protein coding gene	Sftpc	chr14:70520940-70524081	OK	4.53854	11.3608	1.32376	1.82426	0.00405	0.0204521		GO:0031327	negative regulation of cellular biosynth...	182	16	9.43	70	0.02043	0.02043
														GO:0031644	regulation of neurological system proces...	13	2	0.25	71	0.02379	0.02379		ENSMUSG00000022602.14	ENSMUSG00000022602	MGI:88067	ARC	activity regulated cytoskeletal-associated protein	protein coding gene	Arc	chr15:74669082-74672570	OK	3.18011	8.21889	1.36987	3.18795	5e-05	0.000421341		GO:2000113	negative regulation of cellular macromol...	167	15	8.65	71	0.02071	0.02071
														GO:1901292	nucleoside phosphate catabolic process	13	2	0.25	72	1	0.02379		ENSMUSG00000034271.15	ENSMUSG00000034271	MGI:1932093	JDP2	Jun dimerization protein 2	protein coding gene	Jdp2	chr12:85599104-85639878	OK	5.08095	13.1676	1.37382	3.11933	5e-05	0.000421341		GO:0050821	protein stabilization	12	3	0.62	72	0.021	0.021
														GO:0006140	regulation of nucleotide metabolic proce...	13	2	0.25	73	1	0.02379		ENSMUSG00000061132.13	ENSMUSG00000061132	MGI:96878	BLNK	B cell linker	protein coding gene	Blnk	chr19:40928926-40994535	OK	1.09501	2.93271	1.42129	1.63314	0.01085	0.0465384		GO:0072073	kidney epithelium development	12	3	0.62	73	0.021	0.021
														GO:1900542	regulation of purine nucleotide metaboli...	13	2	0.25	74	1	0.02379		ENSMUSG00000040640.10	ENSMUSG00000040640	MGI:1098749	ERC2	ELKS/RAB6-interacting/CAST family member 2	protein coding gene	Erc2	chr14:27622427-28478537	OK	1.52348	4.0875	1.42385	2.18109	0.00035	0.00245686		GO:0051928	positive regulation of calcium ion trans...	12	3	0.62	74	0.021	0.021
														GO:0072330	monocarboxylic acid biosynthetic process	34	3	0.64	75	0.3971	0.02474		ENSMUSG00000024397.14	ENSMUSG00000024397	MGI:1343098	AIF1	allograft inflammatory factor 1	protein coding gene	Aif1	chr17:35170990-35176001	OK	1.99862	5.38782	1.4307	1.63264	0.00935	0.0411436		GO:0051028	mRNA transport	12	3	0.62	75	0.021	0.021
														GO:0009168	purine ribonucleoside monophosphate bios...	14	2	0.27	76	1	0.02744		ENSMUSG00000031451.6	ENSMUSG00000031451	MGI:95660	GAS6	growth arrest specific 6	protein coding gene	Gas6	chr8:13465373-13494490	OK	1.14744	3.19687	1.47824	2.12589	0.00115	0.00697493		GO:0048583	regulation of response to stimulus	449	32	23.26	76	0.17573	0.02118
														GO:0009127	purine nucleoside monophosphate biosynth...	14	2	0.27	77	1	0.02744		ENSMUSG00000023078.6	ENSMUSG00000023078	MGI:1888499	CXCL13	chemokine (C-X-C motif) ligand 13	protein coding gene	Cxcl13	chr5:95956950-95961068	OK	2.78579	7.85393	1.49533	1.86307	0.00475	0.023405		GO:0046649	lymphocyte activation	109	11	5.65	77	0.02163	0.02163
														GO:0009142	nucleoside triphosphate biosynthetic pro...	14	2	0.27	78	1	0.02744		ENSMUSG00000032725.10	ENSMUSG00000032725	MGI:95569	FOLR2	folate receptor 2 (fetal)	protein coding gene	Folr2	chr7:101839987-101857194	OK	1.71856	4.87291	1.50358	1.6372	0.0079	0.0357825		GO:0006959	humoral immune response	32	5	1.66	78	0.39546	0.02202
														GO:0009145	purine nucleoside triphosphate biosynthe...	14	2	0.27	79	1	0.02744		ENSMUSG00000044156.14	ENSMUSG00000044156	MGI:2141520	HEPACAM2	HEPACAM family member 2	protein coding gene	Hepacam2	chr6:3457095-3494597	OK	1.77243	5.06772	1.51561	2.27741	0.0004	0.00276583		GO:0009892	negative regulation of metabolic process	313	24	16.21	79	0.02241	0.02241
														GO:0006754	ATP biosynthetic process	14	2	0.27	80	1	0.02744		ENSMUSG00000052305.6	ENSMUSG00000052305	MGI:5474852	HBB-BS	hemoglobin, beta adult s chain	protein coding gene	Hbb-bs	chr7:103826533-103827928	OK	3.97406	12.2827	1.62794	1.92993	0.0109	0.0467138		GO:0031326	regulation of cellular biosynthetic proc...	381	28	19.74	80	0.02246	0.02246
														GO:0009201	ribonucleoside triphosphate biosynthetic...	14	2	0.27	81	1	0.02744		ENSMUSG00000024302.15	ENSMUSG00000024302	MGI:106039	DTNA	dystrobrevin alpha	protein coding gene	Dtna	chr18:23415414-23659714	OK	1.26421	3.97135	1.6514	2.26678	5e-05	0.000421341		GO:0002521	leukocyte differentiation	96	10	4.97	81	0.35665	0.02313
														GO:0009206	purine ribonucleoside triphosphate biosy...	14	2	0.27	82	1	0.02744		ENSMUSG00000017737.2	ENSMUSG00000017737	MGI:97011	MMP9	matrix metallopeptidase 9	protein coding gene	Mmp9	chr2:164948218-164955850	OK	0.930957	2.97144	1.67437	2.18459	0.0009	0.00563591		GO:0002685	regulation of leukocyte migration	44	6	2.28	82	0.6392	0.02331
														GO:0034404	nucleobase-containing small molecule bio...	14	2	0.27	83	1	0.02744		ENSMUSG00000024653.2	ENSMUSG00000024653	MGI:98919	SCGB1A1	secretoglobin, family 1A, member 1 (uteroglobin)	protein coding gene	Scgb1a1	chr19:9083635-9087958	OK	6.17597	20.0949	1.70209	1.74477	0.0059	0.02805		GO:0048731	system development	470	33	24.35	83	0.2245	0.02351
														GO:0006094	gluconeogenesis	14	2	0.27	84	0.02744	0.02744		ENSMUSG00000040950.13	ENSMUSG00000040950	MGI:2385729	MGL2	macrophage galactose N-acetyl-galactosamine specific lectin 2	protein coding gene	Mgl2	chr11:70130328-70137550	OK	2.26688	8.0298	1.82466	2.59143	0.0003	0.00214243		GO:0048584	positive regulation of response to stimu...	265	21	13.73	84	0.3323	0.02387
														GO:0045661	regulation of myoblast differentiation	14	2	0.27	85	0.02744	0.02744		ENSMUSG00000023367.14	ENSMUSG00000023367	MGI:1913308	TMEM176A	transmembrane protein 176A	protein coding gene	Tmem176a	chr6:48841511-48845869	OK	2.8569	10.3374	1.85534	2.60574	0.00015	0.00115234		GO:0002430	complement receptor mediated signaling p...	5	2	0.26	85	0.02394	0.02394
														GO:0019319	hexose biosynthetic process	14	2	0.27	86	0.02744	0.02744		ENSMUSG00000070529.7	ENSMUSG00000070529	MGI:3616889	WFDC10	WAP four-disulfide core domain 10	protein coding gene	Wfdc10	chr2:164649630-164657368	OK	3.74321	14.2625	1.92988	1.85607	0.00865	0.0385722		GO:0033273	response to vitamin	5	2	0.26	86	0.02394	0.02394
														GO:0034767	positive regulation of ion transmembrane...	14	2	0.27	87	0.02744	0.02744		ENSMUSG00000041220.10	ENSMUSG00000041220	MGI:2156528	ELOVL6	ELOVL family member 6, elongation of long chain fatty acids (yeast)	protein coding gene	Elovl6	chr3:129532354-129638495	OK	2.55432	10.0058	1.96983	3.97293	5e-05	0.000421341		GO:1903747	regulation of establishment of protein l...	5	2	0.26	87	0.02394	0.02394
														GO:0065004	protein-DNA complex assembly	36	3	0.68	88	0.02878	0.02878		ENSMUSG00000091971.3	ENSMUSG00000091971	MGI:96244	HSPA1A	heat shock protein 1A	protein coding gene	Hspa1a	chr17:34969189-34972156	OK	38.494	153.597	1.99644	3.19192	5e-05	0.000421341		GO:0009988	cell-cell recognition	5	2	0.26	88	0.02394	0.02394
														GO:0031347	regulation of defense response	94	5	1.78	89	0.02895	0.02895		ENSMUSG00000008845.9	ENSMUSG00000008845	MGI:2135946	CD163	CD163 antigen	protein coding gene	Cd163	chr6:124304655-124330527	OK	1.35357	5.68881	2.07135	3.78753	5e-05	0.000421341		GO:0002762	negative regulation of myeloid leukocyte...	5	2	0.26	89	0.02394	0.02394
														GO:0032259	methylation	37	3	0.7	90	0.03092	0.03092		ENSMUSG00000109603.1	ENSMUSG00000109603	MGI:5591548	RP23-479K9.5	predicted gene, 32389	lncRNA gene	RP23-479K9.5	chr8:27008466-27012903	OK	1.10838	5.16303	2.21977	2.2753	0.00265	0.0142886		GO:2000573	positive regulation of DNA biosynthetic ...	5	2	0.26	90	0.02394	0.02394
														GO:0071824	protein-DNA complex subunit organization	37	3	0.7	91	0.03092	0.03092		ENSMUSG00000090877.3	ENSMUSG00000090877	MGI:99517	HSPA1B	heat shock protein 1B	protein coding gene	Hspa1b	chr17:34956435-34959238	OK	45.1446	213.094	2.23886	3.39174	5e-05	0.000421341		GO:0031146	SCF-dependent proteasomal ubiquitin-depe...	5	2	0.26	91	0.02394	0.02394
														GO:0006323	DNA packaging	37	3	0.7	92	0.03092	0.03092		ENSMUSG00000029368.10	ENSMUSG00000029368	MGI:87991	ALB	albumin	protein coding gene	Alb	chr5:90460896-90476602	OK	0.781015	4.1248	2.4009	2.44988	0.0009	0.00563591		GO:0070841	inclusion body assembly	5	2	0.26	92	0.02394	0.02394
														GO:0009156	ribonucleoside monophosphate biosyntheti...	15	2	0.28	93	1	0.03129		ENSMUSG00000069917.7	ENSMUSG00000069917	MGI:96016	HBA-A2	hemoglobin alpha, adult chain 2	protein coding gene	Hba-a2	chr11:32296488-32297298	OK	2.64572	15.3387	2.53544	2.31686	0.0023	0.0126632		GO:0006626	protein targeting to mitochondrion	5	2	0.26	93	0.02394	0.02394
														GO:0009124	nucleoside monophosphate biosynthetic pr...	15	2	0.28	94	1	0.03129		ENSMUSG00000030787.4	ENSMUSG00000030787	MGI:2136348	LYVE1	lymphatic vessel endothelial hyaluronan receptor 1	protein coding gene	Lyve1	chr7:110850606-110863239	OK	0.671006	4.7686	2.82917	3.70238	5e-05	0.000421341		GO:0072347	response to anesthetic	5	2	0.26	94	0.02394	0.02394
														GO:0046364	monosaccharide biosynthetic process	15	2	0.28	95	0.03129	0.03129		ENSMUSG00000086670.1	ENSMUSG00000086670	MGI:3651272	GM13194	predicted gene 13194	pseudogene	Gm13194	chr2:4942173-4942484	OK	0	4.59844	1e+99	#NAME?	0.0068	0.0315861		GO:0046822	regulation of nucleocytoplasmic transpor...	22	4	1.14	95	1	0.02395
														GO:0072524	pyridine-containing compound metabolic p...	15	2	0.28	96	1	0.03129		ENSMUSG00000106416.1	ENSMUSG00000106416	MGI:3644956	GM5857	predicted gene 5857	pseudogene	Gm5857	chr3:144427179-144427672	OK	0	2.86619	1e+99	#NAME?	5e-05	0.000421341		GO:2000112	regulation of cellular macromolecule bio...	350	26	18.13	96	0.02515	0.02515
														GO:0046496	nicotinamide nucleotide metabolic proces...	15	2	0.28	97	1	0.03129																		GO:0030154	cell differentiation	437	31	22.64	97	0.10391	0.02538
														GO:0019362	pyridine nucleotide metabolic process	15	2	0.28	98	1	0.03129																		GO:0048523	negative regulation of cellular process	527	36	27.3	98	0.09093	0.02584
														GO:0006954	inflammatory response	130	6	2.46	99	0.03136	0.03136																		GO:0050657	nucleic acid transport	13	3	0.67	99	0.02629	0.02629
														GO:0051704	multi-organism process	245	9	4.64	100	0.45963	0.03195																		GO:0050658	RNA transport	13	3	0.67	100	0.02629	0.02629
			protein coding gene

## Sheet: Figure 4d
34 significantly downregulated genes at 32 weeks in TR-AΦ PM2.5 group														GO processes (TopGO) associated with 34 significantly downregulated genes at 32 weeks in TR-AΦ PM2.5 group									38 significantly UPregulated genes at 32 weeks in TR-AΦ PM2.5 group														GO process (TopGO) associated with 38 significantly UPregulated genes at 32 weeks in TR-AΦ PM2.5 group
gene_id	Ensembl ID	MGI Gene/Marker ID	locus	Gene Symbol	Name	Feature Type	gene	MF2_FA_32	MF2_PM_32	log2(fold_change)	test_stat	p_value	q_value	GO.ID	Term	Annotated	Significant	Expected	Rank in Fisher.classic	Fisher.elim	Fisher.classic		gene_id	Ensembl ID	MGI Gene/Marker ID	locus	Gene Symbol	Name	Feature Type	gene	MF2_FA_32	MF2_PM_32	log2(fold_change)	test_stat	p_value	q_value	GO.ID	Term	Annotated	Significant	Expected	Rank in Fisher.classic	Fisher.elim	Fisher.classic
ENSMUSG00000047222.6	ENSMUSG00000047222	MGI:1890465	chr14:51255265-51256112	RNASE2A	ribonuclease, RNase A family, 2A (liver, eosinophil-derived neurotoxin)	protein coding gene	Rnase2a	14.0344	3.23307	-2.11799	-2.3903	0.0039	0.0198148	GO:0070887	cellular response to chemical stimulus	354	18	7.14	1	0.19499	2.7e-05		ENSMUSG00000107761.1	ENSMUSG00000107761	MGI:1917109	chr6:125083436-125084029	2010008C14RIK	RIKEN cDNA 2010008C14 gene	lncRNA gene	2010008C14Rik	0	3.09603	1e+99	#NAME?	0.0002	0.00149248	GO:0007186	G protein-coupled receptor signaling pat...	87	8	1.7	1	0.021	0.00017
ENSMUSG00000028643.11	ENSMUSG00000028643	MGI:1916466	chr4:119195305-119201298	SVBP	small vasohibin binding protein	protein coding gene	Svbp	10.539	2.62144	-2.00731	-1.74899	0.0065	0.0304115	GO:0042221	response to chemical	451	20	9.1	2	0.12638	5.2e-05		ENSMUSG00000022816.11	ENSMUSG00000022816	MGI:102793	chr16:37776872-37836514	FSTL1	follistatin-like 1	protein coding gene	Fstl1	0.246872	2.70047	3.45137	3.14669	0.0005	0.00336692	GO:0007187	G protein-coupled receptor signaling pat...	23	4	0.45	2	0.0333	0.00082
ENSMUSG00000069805.10	ENSMUSG00000069805	MGI:95492	chr13:62864752-62888282	FBP1	fructose bisphosphatase 1	protein coding gene	Fbp1	6.44174	1.65255	-1.96276	-2.36604	0.0007	0.00452555	GO:0031349	positive regulation of defense response	56	7	1.13	3	0.09855	7.9e-05		ENSMUSG00000045193.13	ENSMUSG00000045193	MGI:893588	chr10:80167777-80172786	CIRBP	cold inducible RNA binding protein	protein coding gene	Cirbp	1.41763	6.16689	2.12106	2.15141	0.00255	0.0138258	GO:0007188	adenylate cyclase-modulating G protein-c...	23	4	0.45	3	0.0333	0.00082
ENSMUSG00000055148.7	ENSMUSG00000055148	MGI:1342772	chr8:72319032-72321656	KLF2	Kruppel-like factor 2 (lung)	protein coding gene	Klf2	86.5146	35.2841	-1.29392	-3.30401	5e-05	0.000421341	GO:0060326	cell chemotaxis	61	7	1.23	4	0.00288	0.00014		ENSMUSG00000074999.2	ENSMUSG00000074999	MGI:3642860	chr10:67572041-67574263	GM10797	predicted gene 10797	protein coding gene	Gm10797	1.07716	3.24389	1.59049	1.70162	0.0084	0.0376472	GO:0031623	receptor internalization	13	3	0.25	4	0.0017	0.0017
ENSMUSG00000027962.14	ENSMUSG00000027962	MGI:98926	chr3:116109948-116141016	VCAM1	vascular cell adhesion molecule 1	protein coding gene	Vcam1	3.80472	1.60689	-1.24352	-2.00713	0.00085	0.00536196	GO:0071222	cellular response to lipopolysaccharide	45	6	0.91	5	0.01794	0.00019		ENSMUSG00000025505.16	ENSMUSG00000025505	MGI:1918698	chr7:141327887-141337156	TMEM80	transmembrane protein 80	protein coding gene	Tmem80	1.10297	3.21642	1.54406	1.25869	0.0053	0.0256349	GO:0051154	negative regulation of striated muscle c...	6	2	0.12	5	0.0053	0.00528
ENSMUSG00000040552.8	ENSMUSG00000040552	MGI:1097680	chr6:122847137-122856161	C3AR1	complement component 3a receptor 1	protein coding gene	C3ar1	3.23332	1.36875	-1.24016	-1.81586	0.0046	0.0227876	GO:0042127	regulation of cell proliferation	228	13	4.6	6	0.0626	0.00022		ENSMUSG00000006310.10	ENSMUSG00000006310	MGI:1891838	chr7:30589680-30598869	ZBTB32	zinc finger and BTB domain containing 32	protein coding gene	Zbtb32	1.68521	4.3255	1.35994	1.54591	0.0052	0.0252266	GO:0045986	negative regulation of smooth muscle con...	6	2	0.12	6	0.0053	0.00528
ENSMUSG00000028339.17	ENSMUSG00000028339	MGI:88449	chr4:47197486-47313167	COL15A1	collagen, type XV, alpha 1	protein coding gene	Col15a1	5.28048	2.29004	-1.2053	-1.62892	0.00985	0.0429562	GO:0071219	cellular response to molecule of bacteri...	47	6	0.95	7	0.02124	0.00025		ENSMUSG00000030677.8	ENSMUSG00000030677	MGI:109233	chr7:127027730-127042471	KIF22	kinesin family member 22	protein coding gene	Kif22	1.07591	2.67625	1.31466	1.75095	0.006	0.0284495	GO:0008277	regulation of G protein-coupled receptor...	19	3	0.37	7	0.0053	0.0053
ENSMUSG00000029066.12	ENSMUSG00000029066	MGI:2137221	chr4:155803520-155808831	MRPL20	mitochondrial ribosomal protein L20	protein coding gene	Mrpl20	23.8547	10.377	-1.20088	-1.57326	0.00555	0.0266449	GO:0046885	regulation of hormone biosynthetic proce...	7	3	0.14	8	0.0376	0.00025		ENSMUSG00000048480.5	ENSMUSG00000048480	MGI:2448715	chr1:74191784-74194631	CXCR1	chemokine (C-X-C motif) receptor 1	protein coding gene	Cxcr1	11.603	28.6912	1.30611	2.4228	0.0001	0.000798739	GO:0035025	positive regulation of Rho protein signa...	7	2	0.14	8	0.0073	0.00731
ENSMUSG00000029380.11	ENSMUSG00000029380	MGI:108068	chr5:90891240-90893115	CXCL1	chemokine (C-X-C motif) ligand 1	protein coding gene	Cxcl1	21.1835	9.42702	-1.16807	-2.03512	0.00145	0.00851807	GO:0006935	chemotaxis	90	8	1.82	9	0.38359	0.00027		ENSMUSG00000025154.14	ENSMUSG00000025154	MGI:1918335	chr19:41766587-41802084	ARHGAP19	Rho GTPase activating protein 19	protein coding gene	Arhgap19	1.35068	3.08284	1.19058	1.9986	0.00085	0.00536196	GO:0007193	adenylate cyclase-inhibiting G protein-c...	7	2	0.14	9	0.0073	0.00731
ENSMUSG00000027398.13	ENSMUSG00000027398	MGI:96543	chr2:129364569-129375748	IL1B	interleukin 1 beta	protein coding gene	Il1b	41.4101	18.6387	-1.15169	-2.69624	5e-05	0.000421341	GO:0042330	taxis	90	8	1.82	10	0.38359	0.00027		ENSMUSG00000043017.9	ENSMUSG00000043017	MGI:99535	chr7:16906489-16910905	PTGIR	prostaglandin I receptor (IP)	protein coding gene	Ptgir	2.19074	4.98748	1.18689	2.23368	0.0005	0.00336692	GO:0061053	somite development	7	2	0.14	10	1	0.00731
ENSMUSG00000037411.10	ENSMUSG00000037411	MGI:97608	chr5:137061503-137072259	SERPINE1	serine (or cysteine) peptidase inhibitor, clade E, member 1	protein coding gene	Serpine1	178.928	87.8587	-1.02613	-3.10397	5e-05	0.000421341	GO:0042108	positive regulation of cytokine biosynth...	18	4	0.36	11	0.00034	0.00034		ENSMUSG00000074671.6	ENSMUSG00000074671	MGI:2139328	chr2:153222369-153225441	TSPYL3	TSPY-like 3	protein coding gene	Tspyl3	1.53048	3.34325	1.12727	1.68842	0.007	0.0323623	GO:0001756	somitogenesis	7	2	0.14	11	0.0073	0.00731
ENSMUSG00000069206.13	ENSMUSG00000069206	MGI:3040703	chr13:67424548-67451624	ZFP874A	zinc finger protein 874a	protein coding gene	Zfp874a	3.95887	1.97775	-1.00123	-1.5831	0.0062	0.0292367	GO:0042446	hormone biosynthetic process	8	3	0.16	12	0.05589	0.00039		ENSMUSG00000107019.1	ENSMUSG00000107019	MGI:5663819	chr5:93176969-93179059	GM43682	predicted gene 43682	unclassified gene	Gm43682	3.61017	7.88484	1.12701	1.92648	0.0029	0.0154288	GO:0007219	Notch signaling pathway	22	3	0.43	12	0.0081	0.0081
ENSMUSG00000024222.16	ENSMUSG00000024222	MGI:104670	chr17:28399094-28517524	FKBP5	FK506 binding protein 5	protein coding gene	Fkbp5	76.2436	38.4003	-0.989498	-2.95695	5e-05	0.000421341	GO:0032103	positive regulation of response to exter...	51	6	1.03	13	0.3559	0.00039		ENSMUSG00000025854.15	ENSMUSG00000025854	MGI:2136853	chr5:138754513-138810077	FAM20C	family with sequence similarity 20, member C	protein coding gene	Fam20c	1.437	3.07179	1.09602	1.82209	0.0022	0.0121925	GO:0006940	regulation of smooth muscle contraction	8	2	0.16	13	1	0.00962
ENSMUSG00000070407.5	ENSMUSG00000070407	MGI:1333853	chr11:63885791-63922290	HS3ST3B1	heparan sulfate (glucosamine) 3-O-sulfotransferase 3B1	protein coding gene	Hs3st3b1	7.85659	4.06366	-0.951124	-2.23782	0.0004	0.00276583	GO:0071216	cellular response to biotic stimulus	51	6	1.03	14	0.02879	0.00039		ENSMUSG00000034345.14	ENSMUSG00000034345	MGI:107227	chr17:6079785-6086517	GTF2H5	general transcription factor IIH, polypeptide 5	protein coding gene	Gtf2h5	6.4238	13.3455	1.05486	1.70211	0.0056	0.0268461	GO:0006939	smooth muscle contraction	8	2	0.16	14	1	0.00962
ENSMUSG00000090877.3	ENSMUSG00000090877	MGI:99517	chr17:34956435-34959238	HSPA1B	heat shock protein 1B	protein coding gene	Hspa1b	11.2332	5.90021	-0.928929	-2.25437	0.00035	0.00245686	GO:0071310	cellular response to organic substance	278	14	5.61	15	0.09985	0.00043		ENSMUSG00000079555.2	ENSMUSG00000079555	MGI:2387633	chr5:34007197-34169527	HAUS3	HAUS augmin-like complex, subunit 3	protein coding gene	Haus3	2.34346	4.8382	1.04583	1.65581	0.0064	0.0300218	GO:0045932	negative regulation of muscle contractio...	8	2	0.16	15	1	0.00962
ENSMUSG00000086862.1	ENSMUSG00000086862	MGI:3649666	chr2:58164000-58177063	GM13546	predicted gene 13546	lncRNA gene	Gm13546	24.0618	13.7661	-0.805621	-1.67193	0.00395	0.0200313	GO:0006874	cellular calcium ion homeostasis	52	6	1.05	16	0.21916	0.00044		ENSMUSG00000096433.1	ENSMUSG00000096433	MGI:3643318	chr17:22197264-22225614	GM4944	zinc finger protein 994	protein coding gene	Gm4944	2.35123	4.62991	0.977571	2.07693	0.00035	0.00245686	GO:0019933	cAMP-mediated signaling	24	3	0.47	16	0.0104	0.01037
ENSMUSG00000035356.16	ENSMUSG00000035356	MGI:1931595	chr16:55811374-55838899	NFKBIZ	nuclear factor of kappa light polypeptide gene enhancer in B cells inhibitor, zeta	protein coding gene	Nfkbiz	36.4626	20.9654	-0.79841	-2.32388	0.00015	0.00115234	GO:0055074	calcium ion homeostasis	52	6	1.05	17	0.21916	0.00044		ENSMUSG00000021624.9	ENSMUSG00000021624	MGI:1194924	chr13:102693557-103334460	CD180	CD180 antigen	protein coding gene	Cd180	6.11728	11.6654	0.93127	1.46683	0.0075	0.0342684	GO:0043112	receptor metabolic process	26	3	0.51	17	1	0.01297
ENSMUSG00000091971.3	ENSMUSG00000091971	MGI:96244	chr17:34969189-34972156	HSPA1A	heat shock protein 1A	protein coding gene	Hspa1a	8.42083	4.92987	-0.772413	-1.84169	0.00145	0.00851807	GO:0032350	regulation of hormone metabolic process	9	3	0.18	18	0.07384	0.00058		ENSMUSG00000022337.6	ENSMUSG00000022337	MGI:1913986	chr15:43477228-43527777	EMC2	ER membrane protein complex subunit 2	protein coding gene	Emc2	5.66142	10.7836	0.929597	1.66132	0.006	0.0284495	GO:0009314	response to radiation	50	4	0.98	18	0.0147	0.01468
ENSMUSG00000058427.10	ENSMUSG00000058427	MGI:1340094	chr5:90903870-90905938	CXCL2	chemokine (C-X-C motif) ligand 2	protein coding gene	Cxcl2	189.27	110.845	-0.771899	-2.19299	0.0003	0.00214243	GO:1901701	cellular response to oxygen-containing c...	156	10	3.15	19	0.01208	0.00061		ENSMUSG00000029535.4	ENSMUSG00000029535	MGI:1916326	chr5:115341224-115343569	TRIAP1	TP53 regulated inhibitor of apoptosis 1	protein coding gene	Triap1	11.1375	20.465	0.877727	1.66225	0.00445	0.0221499	GO:0051148	negative regulation of muscle cell diffe...	10	2	0.2	19	1	0.0151
ENSMUSG00000055866.9	ENSMUSG00000055866	MGI:1195265	chr1:91415981-91459324	PER2	period circadian clock 2	protein coding gene	Per2	10.629	6.3218	-0.7496	-2.05028	0.00045	0.00306791	GO:0016477	cell migration	187	11	3.77	20	0.14553	0.00063		ENSMUSG00000022661.14	ENSMUSG00000022661	MGI:1196990	chr16:45382134-45409053	CD200	CD200 antigen	protein coding gene	Cd200	4.69914	8.1323	0.791265	1.64437	0.0072	0.0331244	GO:0045744	negative regulation of G protein-coupled...	10	2	0.2	20	0.0151	0.0151
ENSMUSG00000015363.13	ENSMUSG00000015363	MGI:1915226	chr15:89076012-89087077	TRABD	TraB domain containing	protein coding gene	Trabd	6.6791	3.97324	-0.749338	-1.51611	0.00865	0.0385722	GO:0050729	positive regulation of inflammatory resp...	21	4	0.42	21	0.00064	0.00064		ENSMUSG00000047246.6	ENSMUSG00000047246	MGI:2448380	chr13:23583741-23621124	HIST1H2BE	H2B clustered histone 6	protein coding gene	Hist1h2be	8.87039	15.2504	0.781775	1.84382	0.0019	0.010752	GO:0035282	segmentation	10	2	0.2	21	1	0.0151
ENSMUSG00000038418.7	ENSMUSG00000038418	MGI:95295	chr18:34859822-34864984	EGR1	early growth response 1	protein coding gene	Egr1	165.701	99.5093	-0.73568	-2.02028	0.0005	0.00336692	GO:0006954	inflammatory response	130	9	2.62	22	0.04045	0.0007		ENSMUSG00000109244.1	ENSMUSG00000109244	MGI:5753327	chr7:88311477-88315864	GM44751	predicted gene 44751	lncRNA gene	Gm44751	7.5344	12.504	0.73083	1.89624	0.00225	0.0124303	GO:0019935	cyclic-nucleotide-mediated signaling	28	3	0.55	22	0.0159	0.01592
ENSMUSG00000015850.11	ENSMUSG00000015850	MGI:2389008	chr3:95676200-95687917	ADAMTSL4	ADAMTS-like 4	protein coding gene	Adamtsl4	11.0573	6.75438	-0.711099	-1.88174	0.001	0.00617708	GO:0007204	positive regulation of cytosolic calcium...	38	5	0.77	23	0.00076	0.00076		ENSMUSG00000018909.15	ENSMUSG00000018909	MGI:99473	chr7:99535465-99606771	ARRB1	arrestin, beta 1	protein coding gene	Arrb1	1.70284	2.81882	0.727147	1.57941	0.00705	0.0325527	GO:0046579	positive regulation of Ras protein signa...	11	2	0.22	23	1	0.01823
ENSMUSG00000019850.11	ENSMUSG00000019850	MGI:1196377	chr10:19000909-19015410	TNFAIP3	tumor necrosis factor, alpha-induced protein 3	protein coding gene	Tnfaip3	86.1462	52.8739	-0.704232	-2.14117	0.0004	0.00276583	GO:0008283	cell proliferation	258	13	5.21	24	0.20886	0.00078		ENSMUSG00000073755.4	ENSMUSG00000073755	MGI:3609248	chr4:126609817-126614371	5730409E04RIK	RIKEN cDNA 5730409E04Rik gene	protein coding gene	5730409E04Rik	3.47292	5.69702	0.714057	1.6415	0.005	0.0244196	GO:0051057	positive regulation of small GTPase medi...	11	2	0.22	24	1	0.01823
ENSMUSG00000029377.5	ENSMUSG00000029377	MGI:107508	chr5:91051870-91093646	EREG	epiregulin	protein coding gene	Ereg	12.158	7.55017	-0.687322	-1.6447	0.0057	0.0272462	GO:0032496	response to lipopolysaccharide	58	6	1.17	25	0.04502	0.0008		ENSMUSG00000029924.12	ENSMUSG00000029924	MGI:1919394	chr6:39334772-39377675	SLC37A3	solute carrier family 37 (glycerol-3-phosphate transporter), member 3	protein coding gene	Slc37a3	5.55302	9.00403	0.697299	1.468	0.00475	0.023405	GO:0019932	second-messenger-mediated signaling	54	4	1.06	25	0.0191	0.01909
ENSMUSG00000023019.12	ENSMUSG00000023019	MGI:95679	chr15:99715542-99725005	GPD1	glycerol-3-phosphate dehydrogenase 1 (soluble)	protein coding gene	Gpd1	14.3981	9.10866	-0.660563	-1.70243	0.00395	0.0200313	GO:0009605	response to external stimulus	295	14	5.95	26	0.37719	0.00082		ENSMUSG00000104030.1	ENSMUSG00000104030	MGI:1923921	chr6:31108826-31110920	5330406M23RIK	RIKEN cDNA 5330406M23 gene	lncRNA gene	5330406M23Rik	20.1996	32.5978	0.690446	1.84345	0.0027	0.014518	GO:0006898	receptor-mediated endocytosis	33	3	0.65	26	1	0.02482
ENSMUSG00000021025.7	ENSMUSG00000021025	MGI:104741	chr12:55489410-55492647	NFKBIA	nuclear factor of kappa light polypeptide gene enhancer in B cells inhibitor, alpha	protein coding gene	Nfkbia	238.609	153.561	-0.635836	-1.95187	0.0006	0.00395299	GO:0002684	positive regulation of immune system pro...	162	10	3.27	27	0.17611	0.00083		ENSMUSG00000026014.15	ENSMUSG00000026014	MGI:1924550	chr1:60482291-60566779	RAPH1	Ras association (RalGDS/AF-6) and pleckstrin homology domains 1	protein coding gene	Raph1	2.41056	3.88528	0.68865	1.66653	0.00375	0.0191672	GO:0009416	response to light stimulus	34	3	0.66	27	0.0269	0.02686
ENSMUSG00000018334.17	ENSMUSG00000018334	MGI:105051	chr11:79013439-79146407	KSR1	kinase suppressor of ras 1	protein coding gene	Ksr1	7.9913	5.1792	-0.6257	-1.6549	0.0054	0.0260367	GO:0019221	cytokine-mediated signaling pathway	59	6	1.19	28	0.00087	0.00087		ENSMUSG00000067071.8	ENSMUSG00000067071	MGI:1859852	chr1:91411482-91413222	HES6	hairy and enhancer of split 6	protein coding gene	Hes6	11.9935	19.2181	0.680214	1.53265	0.0103	0.0445815	GO:0098657	import into cell	93	5	1.82	28	0.4214	0.0314
ENSMUSG00000043953.12	ENSMUSG00000043953	MGI:1920904	chr9:111054485-111057519	CCRL2	chemokine (C-C motif) receptor-like 2	protein coding gene	Ccrl2	85.5655	55.9868	-0.611942	-1.75732	0.00255	0.0138258	GO:0072503	cellular divalent inorganic cation homeo...	59	6	1.19	29	0.3106	0.00087		ENSMUSG00000017390.15	ENSMUSG00000017390	MGI:101863	chr11:78322967-78327781	ALDOC	aldolase C, fructose-bisphosphate	protein coding gene	Aldoc	9.96497	15.7961	0.664628	1.60336	0.00585	0.0278466	GO:0007189	adenylate cyclase-activating G protein-c...	15	2	0.29	29	0.0331	0.03315
ENSMUSG00000030539.13	ENSMUSG00000030539	MGI:107559	chr7:80186840-80226527	SEMA4B	sema domain, immunoglobulin domain (Ig), transmembrane domain (TM) and short cytoplasmic domain, (semaphorin) 4B	protein coding gene	Sema4b	12.5932	8.31191	-0.599391	-1.54906	0.0073	0.0335097	GO:0072507	divalent inorganic cation homeostasis	59	6	1.19	30	0.3106	0.00087		ENSMUSG00000054293.10	ENSMUSG00000054293	MGI:2441814	chrX:107148926-107173661	A630033H20RIK	purinergic receptor P2Y, G-protein coupled 10B	protein coding gene	A630033H20Rik	12.5719	19.446	0.629272	1.55976	0.00705	0.0325527	GO:0006937	regulation of muscle contraction	15	2	0.29	30	1	0.03315
ENSMUSG00000022479.15	ENSMUSG00000022479	MGI:103076	chr15:97854424-97908310	VDR	vitamin D (1,25-dihydroxyvitamin D3) receptor	protein coding gene	Vdr	26.0216	17.4964	-0.572647	-1.70864	0.00445	0.0221499	GO:0007088	regulation of mitotic nuclear division	23	4	0.46	31	0.00092	0.00092		ENSMUSG00000063286.7	ENSMUSG00000063286	MGI:3644223	chr7:106504238-106511671	GM8995	predicted gene 8995	pseudogene	Gm8995	11.8579	18.0486	0.606032	1.7282	0.0033	0.0172126	GO:0009411	response to UV	15	2	0.29	31	0.0331	0.03315
ENSMUSG00000037266.18	ENSMUSG00000037266	MGI:106498	chr4:134923591-134927671	RSRP1	arginine/serine rich protein 1	protein coding gene	Rsrp1	72.6422	49.9085	-0.541524	-1.61632	0.0052	0.0252266	GO:0071345	cellular response to cytokine stimulus	108	8	2.18	32	0.20193	0.00095		ENSMUSG00000059588.13	ENSMUSG00000059588	MGI:1926944	chr2:84330625-84425411	CALCRL	calcitonin receptor-like	protein coding gene	Calcrl	11.7604	17.8539	0.602295	1.74651	0.00315	0.0165457	GO:0007204	positive regulation of cytosolic calcium...	38	3	0.74	32	0.0359	0.03593
ENSMUSG00000000732.8	ENSMUSG00000000732	MGI:1354701	chr10:78069359-78079525	ICOSL	icos ligand	protein coding gene	Icosl	23.1205	16.0894	-0.523059	-1.50631	0.0093	0.0409619	GO:0051674	localization of cell	196	11	3.95	33	0.17423	0.00095		ENSMUSG00000030256.11	ENSMUSG00000030256	MGI:1930704	chr6:145858242-145865558	BHLHE41	basic helix-loop-helix family, member e41	protein coding gene	Bhlhe41	33.1543	49.259	0.571191	1.56421	0.0028	0.0149747	GO:0034655	nucleobase-containing compound catabolic...	38	3	0.74	33	0.0359	0.03593
ENSMUSG00000038400.15	ENSMUSG00000038400	MGI:1929600	chr2:173224457-173276533	PMEPA1	prostate transmembrane protein, androgen induced 1	protein coding gene	Pmepa1	33.7071	23.9285	-0.494325	-1.49566	0.00905	0.0400379	GO:0048870	cell motility	196	11	3.95	34	0.17423	0.00095		ENSMUSG00000024360.7	ENSMUSG00000024360	MGI:2385071	chr18:34902784-34932007	ETF1	eukaryotic translation termination factor 1	protein coding gene	Etf1	40.251	59.5939	0.566141	1.75491	0.003	0.0158743	GO:0051346	negative regulation of hydrolase activit...	39	3	0.76	34	0.0384	0.03842
														GO:0008284	positive regulation of cell proliferatio...	137	9	2.76	35	0.01749	0.00103		ENSMUSG00000026390.7	ENSMUSG00000026390	MGI:1309998	chr1:120474537-120505024	MARCO	macrophage receptor with collagenous structure	protein coding gene	Marco	34.4851	51.004	0.564638	1.66714	0.00395	0.0200313	GO:0051056	regulation of small GTPase mediated sign...	40	3	0.78	35	0.461	0.04099
														GO:0071396	cellular response to lipid	84	7	1.69	36	0.03689	0.00104		ENSMUSG00000026360.9	ENSMUSG00000026360	MGI:1098271	chr1:143999337-144004161	RGS2	regulator of G-protein signaling 2	protein coding gene	Rgs2	50.922	74.4269	0.547537	1.47801	0.0087	0.0387563	GO:0051480	regulation of cytosolic calcium ion conc...	42	3	0.82	36	0.0464	0.0464
														GO:0032101	regulation of response to external stimu...	112	8	2.26	37	0.18323	0.00121		ENSMUSG00000052056.14	ENSMUSG00000052056	MGI:2685408	chr2:170108642-170142678	ZFP217	zinc finger protein 217	protein coding gene	Zfp217	12.9798	18.8809	0.540661	1.64106	0.0041	0.0206602	GO:0009952	anterior/posterior pattern specification	18	2	0.35	37	1	0.04658
														GO:0051480	regulation of cytosolic calcium ion conc...	42	5	0.85	38	1	0.00121		ENSMUSG00000041633.14	ENSMUSG00000041633	MGI:2444667	chrX:153685153-153696391	KCTD12B	potassium channel tetramerisation domain containing 12b	protein coding gene	Kctd12b	37.9952	54.0164	0.507578	1.6123	0.00675	0.0313886	GO:0044270	cellular nitrogen compound catabolic pro...	43	3	0.84	38	0.0492	0.04923
														GO:0002237	response to molecule of bacterial origin	63	6	1.27	39	0.0589	0.00124																GO:0044070	regulation of anion transport	19	2	0.37	39	0.0514	0.05144
														GO:0032635	interleukin-6 production	25	4	0.5	40	1	0.00128																GO:2000117	negative regulation of cysteine-type end...	19	2	0.37	40	0.0514	0.05144
														GO:0032675	regulation of interleukin-6 production	25	4	0.5	41	0.00128	0.00128																GO:0043154	negative regulation of cysteine-type end...	19	2	0.37	41	0.0514	0.05144
														GO:0042035	regulation of cytokine biosynthetic proc...	25	4	0.5	42	1	0.00128																GO:0046700	heterocycle catabolic process	44	3	0.86	42	0.0521	0.05214
														GO:1903321	negative regulation of protein modificat...	12	3	0.24	43	1	0.00145																GO:0019439	aromatic compound catabolic process	45	3	0.88	43	0.0551	0.05514
														GO:0031397	negative regulation of protein ubiquitin...	12	3	0.24	44	0.00145	0.00145																GO:0006412	translation	45	3	0.88	44	0.0551	0.05514
														GO:0042089	cytokine biosynthetic process	26	4	0.52	45	1	0.0015																GO:0051153	regulation of striated muscle cell diffe...	20	2	0.39	45	1	0.05647
														GO:0051783	regulation of nuclear division	26	4	0.52	46	1	0.0015																GO:0006936	muscle contraction	20	2	0.39	46	1	0.05647
														GO:0001817	regulation of cytokine production	116	8	2.34	47	0.72827	0.00153																GO:0071478	cellular response to radiation	20	2	0.39	47	0.0565	0.05647
														GO:0006875	cellular metal ion homeostasis	67	6	1.35	48	0.40249	0.00173																GO:0006897	endocytosis	77	4	1.51	48	0.6907	0.05969
														GO:0042107	cytokine metabolic process	27	4	0.54	49	1	0.00173																GO:1901361	organic cyclic compound catabolic proces...	47	3	0.92	49	0.0614	0.06138
														GO:0007166	cell surface receptor signaling pathway	283	13	5.71	50	0.21105	0.00193																GO:0032088	negative regulation of NF-kappaB transcr...	21	2	0.41	50	0.0617	0.06167
														GO:0031347	regulation of defense response	94	7	1.9	51	0.33704	0.00204																GO:0043043	peptide biosynthetic process	48	3	0.94	51	0.0646	0.06462
														GO:0040011	locomotion	215	11	4.34	52	0.2408	0.00209																GO:0035023	regulation of Rho protein signal transdu...	22	2	0.43	52	1	0.06702
														GO:0055082	cellular chemical homeostasis	95	7	1.92	53	0.26187	0.00217																GO:0006402	mRNA catabolic process	22	2	0.43	53	0.067	0.06702
														GO:0019319	hexose biosynthetic process	14	3	0.28	54	1	0.00234																GO:0009141	nucleoside triphosphate metabolic proces...	22	2	0.43	54	0.067	0.06702
														GO:0031663	lipopolysaccharide-mediated signaling pa...	14	3	0.28	55	0.00234	0.00234																GO:0009144	purine nucleoside triphosphate metabolic...	22	2	0.43	55	0.067	0.06702
														GO:0061077	chaperone-mediated protein folding	14	3	0.28	56	0.00234	0.00234																GO:0071322	cellular response to carbohydrate stimul...	22	2	0.43	56	0.067	0.06702
														GO:0006094	gluconeogenesis	14	3	0.28	57	0.00234	0.00234																GO:0009205	purine ribonucleoside triphosphate metab...	22	2	0.43	57	0.067	0.06702
														GO:0050778	positive regulation of immune response	97	7	1.96	58	0.02572	0.00245																GO:0046034	ATP metabolic process	22	2	0.43	58	0.067	0.06702
														GO:0051246	regulation of protein metabolic process	328	14	6.62	59	0.38686	0.00246																GO:0010951	negative regulation of endopeptidase act...	22	2	0.43	59	0.067	0.06702
														GO:0030593	neutrophil chemotaxis	30	4	0.61	60	0.06898	0.00259																GO:0050728	negative regulation of inflammatory resp...	22	2	0.43	60	0.067	0.06702
														GO:0035690	cellular response to drug	50	5	1.01	61	0.00269	0.00269																GO:0009199	ribonucleoside triphosphate metabolic pr...	22	2	0.43	61	0.067	0.06702
														GO:0046364	monosaccharide biosynthetic process	15	3	0.3	62	1	0.00288																GO:0009167	purine ribonucleoside monophosphate meta...	23	2	0.45	62	0.0725	0.07253
														GO:0042445	hormone metabolic process	15	3	0.3	63	0.1748	0.00288																GO:0009126	purine nucleoside monophosphate metaboli...	23	2	0.45	63	0.0725	0.07253
														GO:0030003	cellular cation homeostasis	74	6	1.49	64	0.47312	0.0029																GO:0009161	ribonucleoside monophosphate metabolic p...	24	2	0.47	64	0.0782	0.07818
														GO:0055065	metal ion homeostasis	74	6	1.49	65	0.47312	0.0029																GO:0006401	RNA catabolic process	24	2	0.47	65	0.0782	0.07818
														GO:0050900	leukocyte migration	74	6	1.49	66	0.03531	0.0029																GO:0009123	nucleoside monophosphate metabolic proce...	24	2	0.47	66	0.0782	0.07818
														GO:0034097	response to cytokine	128	8	2.58	67	0.3301	0.0029																GO:0055074	calcium ion homeostasis	52	3	1.02	67	0.0784	0.07838
														GO:0045732	positive regulation of protein catabolic...	31	4	0.63	68	0.00293	0.00293																GO:0006874	cellular calcium ion homeostasis	52	3	1.02	68	0.0784	0.07838
														GO:0001819	positive regulation of cytokine producti...	75	6	1.51	69	0.61565	0.0031																GO:0090257	regulation of muscle system process	25	2	0.49	69	1	0.08397
														GO:0051716	cellular response to stimulus	689	22	13.9	70	0.31107	0.00314																GO:0051147	regulation of muscle cell differentiatio...	25	2	0.49	70	1	0.08397
														GO:1901564	organonitrogen compound metabolic proces...	593	20	11.96	71	0.28763	0.00316																GO:0010466	negative regulation of peptidase activit...	25	2	0.49	71	0.084	0.08397
														GO:0001816	cytokine production	130	8	2.62	72	0.75272	0.0032																GO:0003002	regionalization	26	2	0.51	72	1	0.08989
														GO:0062012	regulation of small molecule metabolic p...	52	5	1.05	73	0.05415	0.00321																GO:0043409	negative regulation of MAPK cascade	26	2	0.51	73	0.0899	0.08989
														GO:0097529	myeloid leukocyte migration	52	5	1.05	74	0.05134	0.00321																GO:0010614	negative regulation of cardiac muscle hy...	5	1	0.1	74	0.0941	0.0941
														GO:0002520	immune system development	161	9	3.25	75	0.02168	0.00329																GO:0098751	bone cell development	5	1	0.1	75	0.0941	0.0941
														GO:1903320	regulation of protein modification by sm...	32	4	0.65	76	0.31217	0.0033																GO:1905515	non-motile cilium assembly	5	1	0.1	76	0.0941	0.0941
														GO:0048660	regulation of smooth muscle cell prolife...	32	4	0.65	77	0.0033	0.0033																GO:1902166	negative regulation of intrinsic apoptot...	5	1	0.1	77	0.0941	0.0941
														GO:0048659	smooth muscle cell proliferation	32	4	0.65	78	1	0.0033																GO:0051589	negative regulation of neurotransmitter ...	5	1	0.1	78	0.0941	0.0941
														GO:0006873	cellular ion homeostasis	76	6	1.53	79	0.49178	0.00332																GO:1903960	negative regulation of anion transmembra...	5	1	0.1	79	0.0941	0.0941
														GO:0051172	negative regulation of nitrogen compound...	263	12	5.31	80	0.03076	0.00333																GO:0071634	regulation of transforming growth factor...	5	1	0.1	80	0.0941	0.0941
														GO:0006928	movement of cell or subcellular componen...	228	11	4.6	81	0.28977	0.00339																GO:0014741	negative regulation of muscle hypertroph...	5	1	0.1	81	0.0941	0.0941
														GO:0010033	response to organic substance	339	14	6.84	82	0.26271	0.00342																GO:0071604	transforming growth factor beta producti...	5	1	0.1	82	0.0941	0.0941
														GO:0030595	leukocyte chemotaxis	53	5	1.07	83	0.05423	0.00349																GO:0008543	fibroblast growth factor receptor signal...	5	1	0.1	83	0.0941	0.0941
														GO:0032611	interleukin-1 beta production	16	3	0.32	84	0.0035	0.0035																GO:0022602	ovulation cycle process	5	1	0.1	84	0.0941	0.0941
														GO:1990266	neutrophil migration	33	4	0.67	85	0.08557	0.00371																GO:0045823	positive regulation of heart contraction	5	1	0.1	85	0.0941	0.0941
														GO:0010575	positive regulation of vascular endothel...	5	2	0.1	86	0.0038	0.0038																GO:0006289	nucleotide-excision repair	5	1	0.1	86	0.0941	0.0941
														GO:0046886	positive regulation of hormone biosynthe...	5	2	0.1	87	0.0038	0.0038																GO:0061117	negative regulation of heart growth	5	1	0.1	87	0.0941	0.0941
														GO:0042362	fat-soluble vitamin biosynthetic process	5	2	0.1	88	0.0038	0.0038																GO:0006360	transcription by RNA polymerase I	5	1	0.1	88	0.0941	0.0941
														GO:0009110	vitamin biosynthetic process	5	2	0.1	89	1	0.0038																GO:0006354	DNA-templated transcription, elongation	5	1	0.1	89	0.0941	0.0941
														GO:0006775	fat-soluble vitamin metabolic process	5	2	0.1	90	1	0.0038																GO:0071875	adrenergic receptor signaling pathway	5	1	0.1	90	0.0941	0.0941
														GO:0045073	regulation of chemokine biosynthetic pro...	5	2	0.1	91	0.0038	0.0038																GO:1903789	regulation of amino acid transmembrane t...	5	1	0.1	91	0.0941	0.0941
														GO:0042033	chemokine biosynthetic process	5	2	0.1	92	1	0.0038																GO:0055022	negative regulation of cardiac muscle ti...	5	1	0.1	92	0.0941	0.0941
														GO:0071621	granulocyte chemotaxis	34	4	0.69	93	0.09135	0.00414																GO:0002092	positive regulation of receptor internal...	5	1	0.1	93	0.0941	0.0941
														GO:2001237	negative regulation of extrinsic apoptot...	17	3	0.34	94	0.00419	0.00419																GO:0046621	negative regulation of organ growth	5	1	0.1	94	0.0941	0.0941
														GO:1901700	response to oxygen-containing compound	201	10	4.06	95	0.04796	0.00441																GO:0007568	aging	27	2	0.53	95	0.0959	0.09593
														GO:0050727	regulation of inflammatory response	56	5	1.13	96	0.47213	0.00445																GO:0007266	Rho protein signal transduction	28	2	0.55	96	1	0.10208
														GO:0009617	response to bacterium	108	7	2.18	97	0.0904	0.00454																GO:0009966	regulation of signal transduction	339	10	6.63	97	0.4678	0.10498
														GO:0009893	positive regulation of metabolic process	432	16	8.72	98	0.17854	0.00471																GO:0072503	cellular divalent inorganic cation homeo...	59	3	1.15	98	0.1053	0.10526
														GO:2000026	regulation of multicellular organismal d...	274	12	5.53	99	0.0974	0.00475																GO:0072507	divalent inorganic cation homeostasis	59	3	1.15	99	0.1053	0.10526
														GO:0071407	cellular response to organic cyclic comp...	57	5	1.15	100	0.00481	0.00481																GO:0070925	organelle assembly	59	3	1.15	100	0.1053	0.10526

## Sheet: Figure 4e
45 significantly downregulated genes at 32 weeks in BM-AΦ PM2.5 group														GO process (TopGO) associated with 45 significantly downregulated genes at 32 weeks in BM-AΦ PM2.5 group									38 significantly upregulated genes at 32 weeks in BM-AΦ PM2.5 group														GO process (TopGO) associated with 38 significantly upregulated genes at 32 weeks in BM-AΦ PM2.5 group
gene_id	Ensembl ID	MGI Gene/Marker ID	locus	Gene Symbol	Name	Feature Type	gene	MF1_FA_32	MF1_PM_32	log2(fold_change)	test_stat	p_value	q_value	GO.ID	Term	Annotated	Significant	Expected	Rank in Fisher.classic	Fisher.elim	Fisher.classic		gene_id	Ensembl ID	MGI Gene/Marker ID	locus	Gene Symbol	Name	Feature Type	gene	MF1_FA_32	MF1_PM_32	log2(fold_change)	test_stat	p_value	q_value	GO.ID	Term	Annotated	Significant	Expected	Rank in Fisher.classic	Fisher.elim	Fisher.classic
ENSMUSG00000083411.3	ENSMUSG00000083411	MGI:3646270	chrX:71803687-71804034	Rpl30-ps10	ribosomal protein L30, pseudogene 10	pseudogene	Rpl30-ps10	3.45561	0	-1e+99	#NAME?	0.00775	0.0352213	GO:0042221	response to chemical	451	24	11.09	1	0.05333	1.3e-05		ENSMUSG00000046057.4	ENSMUSG00000046057	MGI:3642670	chr1:156793511-156793844	Gm15428	predicted pseudogene 15428	pseudogene	Gm15428	0	6.81401	1e+99	#NAME?	0.00075	0.00480664	GO:0006897	endocytosis	77	6	1.51	1	0.0364	0.003
ENSMUSG00000024653.2	ENSMUSG00000024653	MGI:98919	chr19:9083635-9087958	Scgb1a1	secretoglobin, family 1A, member 1 (uteroglobin)	protein coding gene	Scgb1a1	51.9802	3.97663	-3.70835	-4.08583	0.0011	0.00671071	GO:0070887	cellular response to chemical stimulus	354	21	8.7	2	0.07596	1.4e-05		ENSMUSG00000076672.7	ENSMUSG00000076672	MGI:4439856	chr12:114288156-114288582	Ighv3-6	immunoglobulin heavy variable 3-6	gene segment	Ighv3-6	0	4.96017	1e+99	#NAME?	0.00475	0.023405	GO:0043277	apoptotic cell clearance	7	2	0.14	2	0.0073	0.0073
ENSMUSG00000040152.8	ENSMUSG00000040152	MGI:98737	chr2:118111875-118127133	Thbs1	thrombospondin 1	protein coding gene	Thbs1	5.98576	1.4221	-2.07351	-4.08912	5e-05	0.000421341	GO:0050896	response to stimulus	834	33	20.51	3	0.14584	2.3e-05		ENSMUSG00000095351.2	ENSMUSG00000095351	MGI:1330850	chr6:70698448-70699067	Igkv3-2	immunoglobulin kappa variable 3-2	gene segment	Igkv3-2	0	6.83659	1e+99	#NAME?	0.00015	0.00115234	GO:0098657	import into cell	93	6	1.82	3	0.0688	0.0077
ENSMUSG00000087060.7	ENSMUSG00000087060	MGI:1919985	chr11:16935153-16951099	Eldr	Egfr long non-coding downstream RNA	lncRNA gene	Eldr	5.23412	1.35664	-1.94791	-2.34573	0.0018	0.0102645	GO:0071310	cellular response to organic substance	278	18	6.84	4	0.22632	2.6e-05		ENSMUSG00000096715.2	ENSMUSG00000096715	MGI:1330855	chr6:70671787-70672377	Igkv3-4	immunoglobulin kappa variable 3-4	gene segment	Igkv3-4	0	8.36557	1e+99	#NAME?	0.0001	0.000798739	GO:0007187	G protein-coupled receptor signaling pat...	23	3	0.45	4	1	0.0092
ENSMUSG00000104351.1	ENSMUSG00000104351	MGI:5610353	chr1:172513248-172514807	Gm37125	predicted gene, 37125	lncRNA gene	Gm37125	2.69837	0.808561	-1.73866	-1.63715	0.0098	0.042775	GO:1901701	cellular response to oxygen-containing c...	156	13	3.84	5	0.08571	4.1e-05		ENSMUSG00000076609.2	ENSMUSG00000076609	MGI:96495	chr6:70719073-70740554	Igkc	immunoglobulin kappa constant	gene segment	Igkc	4.20633	53.5226	3.66951	3.96139	5e-05	0.000421341	GO:0007188	adenylate cyclase-modulating G protein-c...	23	3	0.45	5	0.0092	0.0092
ENSMUSG00000097266.1	ENSMUSG00000097266	MGI:5477296	chr7:19298259-19300770	Gm26802	predicted gene, 26802	lncRNA gene	Gm26802	11.5569	3.94113	-1.55207	-2.40382	0.0002	0.00149248	GO:0009605	response to external stimulus	295	18	7.25	6	0.15521	6.1e-05		ENSMUSG00000076617.9	ENSMUSG00000076617	MGI:96448	chr12:113418557-113422730	Ighm	immunoglobulin heavy constant mu	gene segment	Ighm	2.06054	8.93399	2.11628	3.07195	5e-05	0.000421341	GO:0043112	receptor metabolic process	26	3	0.51	6	0.013	0.013
ENSMUSG00000055148.7	ENSMUSG00000055148	MGI:1342772	chr8:72319032-72321656	Klf2	Kruppel-like factor 2 (lung)	protein coding gene	Klf2	84.5717	33.3262	-1.34352	-3.63677	5e-05	0.000421341	GO:0051716	cellular response to stimulus	689	29	16.94	7	0.04461	7.4e-05		ENSMUSG00000022816.11	ENSMUSG00000022816	MGI:102793	chr16:37776872-37836514	Fstl1	follistatin-like 1	protein coding gene	Fstl1	1.93165	7.08103	1.87413	3.14832	5e-05	0.000421341	GO:0035239	tube morphogenesis	110	6	2.15	7	0.0171	0.0171
ENSMUSG00000090877.3	ENSMUSG00000090877	MGI:99517	chr17:34956435-34959238	Hspa1b	heat shock protein 1B	protein coding gene	Hspa1b	18.8425	7.66636	-1.29737	-3.53145	5e-05	0.000421341	GO:0006357	regulation of transcription by RNA polym...	245	16	6.02	8	0.31349	8.7e-05		ENSMUSG00000015665.8	ENSMUSG00000015665	MGI:3588200	chrX:100572250-100578205	Awat1	acyl-CoA wax alcohol acyltransferase 1	protein coding gene	Awat1	2.41341	8.48446	1.81375	2.40541	0.0017	0.00977206	GO:0008037	cell recognition	11	2	0.22	8	0.0182	0.0182
ENSMUSG00000027962.14	ENSMUSG00000027962	MGI:98926	chr3:116109948-116141016	Vcam1	vascular cell adhesion molecule 1	protein coding gene	Vcam1	4.75644	2.02511	-1.23188	-2.1102	0.0004	0.00276583	GO:0006366	transcription by RNA polymerase II	248	16	6.1	9	0.34972	0.0001		ENSMUSG00000014599.10	ENSMUSG00000014599	MGI:1339753	chr3:107741047-107760469	Csf1	colony stimulating factor 1 (macrophage)	protein coding gene	Csf1	0.777922	2.52612	1.69922	0.95204	0.0103	0.0445815	GO:0055080	cation homeostasis	83	5	1.62	9	0.0202	0.0202
ENSMUSG00000000531.4	ENSMUSG00000000531	MGI:1860303	chr15:101224206-101232755	Grasp	GRP1 (general receptor for phosphoinositides 1)-associated scaffold protein	protein coding gene	Grasp	3.75135	1.67591	-1.16247	-1.74878	0.00505	0.0246232	GO:0010033	response to organic substance	339	19	8.34	10	0.2606	0.00011		ENSMUSG00000029752.12	ENSMUSG00000029752	MGI:1350929	chr6:7675168-7693254	Asns	asparagine synthetase	protein coding gene	Asns	1.15163	3.64825	1.66352	1.88483	0.0041	0.0206602	GO:0016192	vesicle-mediated transport	148	7	2.89	10	0.1097	0.0206
ENSMUSG00000097296.1	ENSMUSG00000097296	MGI:5477026	chr8:84208814-84209609	Gm26532	predicted gene, 26532	lncRNA gene	Gm26532	20.9425	9.51019	-1.13889	-1.65146	0.00675	0.0313886	GO:0071396	cellular response to lipid	84	9	2.07	11	0.04843	0.00012		ENSMUSG00000043017.9	ENSMUSG00000043017	MGI:99535	chr7:16906489-16910905	Ptgir	prostaglandin I receptor (IP)	protein coding gene	Ptgir	4.89979	14.9967	1.61386	3.55821	5e-05	0.000421341	GO:0007163	establishment or maintenance of cell pol...	12	2	0.23	11	0.0216	0.0216
ENSMUSG00000029096.15	ENSMUSG00000029096	MGI:1925808	chr5:35652022-35679782	Htra3	HtrA serine peptidase 3	protein coding gene	Htra3	8.73737	3.99372	-1.12946	-2.33714	0.0002	0.00149248	GO:0031324	negative regulation of cellular metaboli...	281	17	6.91	12	0.01423	0.00013		ENSMUSG00000026390.7	ENSMUSG00000026390	MGI:1309998	chr1:120474537-120505024	Marco	macrophage receptor with collagenous structure	protein coding gene	Marco	1.29399	3.47276	1.42425	2.05661	0.0013	0.00775665	GO:0055067	monovalent inorganic cation homeostasis	12	2	0.23	12	0.0216	0.0216
ENSMUSG00000037411.10	ENSMUSG00000037411	MGI:97608	chr5:137061503-137072259	Serpine1	serine (or cysteine) peptidase inhibitor, clade E, member 1	protein coding gene	Serpine1	162.137	74.1258	-1.12917	-3.43999	5e-05	0.000421341	GO:0009892	negative regulation of metabolic process	314	18	7.72	13	0.01357	0.00015		ENSMUSG00000073418.4	ENSMUSG00000073418	MGI:88228	chr17:34728379-34743882	C4b	complement component 4B (Chido blood group)	protein coding gene	C4b	0.97511	2.47406	1.34324	2.17366	0.0007	0.00452555	GO:0030219	megakaryocyte differentiation	12	2	0.23	13	0.0216	0.0216
ENSMUSG00000024222.16	ENSMUSG00000024222	MGI:104670	chr17:28399094-28517524	Fkbp5	FK506 binding protein 5	protein coding gene	Fkbp5	72.0567	35.5153	-1.02069	-3.06915	5e-05	0.000421341	GO:1901700	response to oxygen-containing compound	201	14	4.94	14	0.11024	0.00015		ENSMUSG00000050370.4	ENSMUSG00000050370	MGI:1333869	chr19:34473785-34481546	Ch25h	cholesterol 25-hydroxylase	protein coding gene	Ch25h	29.4743	71.0136	1.26864	3.22954	5e-05	0.000421341	GO:0098771	inorganic ion homeostasis	85	5	1.66	14	0.0221	0.0221
ENSMUSG00000037447.16	ENSMUSG00000037447	MGI:2443039	chr1:36307753-36324029	Arid5a	AT rich interactive domain 5A (MRF1-like)	protein coding gene	Arid5a	3.52724	1.74801	-1.01283	-1.86629	0.001	0.00617708	GO:0009617	response to bacterium	108	10	2.66	15	0.04264	0.00017		ENSMUSG00000018395.19	ENSMUSG00000018395	MGI:107689	chr11:53567378-53601967	Kif3a	kinesin family member 3A	protein coding gene	Kif3a	1.04312	2.43029	1.22022	1.86593	0.0027	0.014518	GO:0006909	phagocytosis	32	3	0.63	15	0.3731	0.0229
ENSMUSG00000055866.9	ENSMUSG00000055866	MGI:1195265	chr1:91415981-91459324	Per2	period circadian clock 2	protein coding gene	Per2	10.2248	5.51968	-0.889419	-2.38624	5e-05	0.000421341	GO:0051172	negative regulation of nitrogen compound...	263	16	6.47	16	0.0245	0.00021		ENSMUSG00000050410.15	ENSMUSG00000050410	MGI:103180	chr17:35512733-35516824	Tcf19	transcription factor 19	protein coding gene	Tcf19	2.47515	5.63318	1.18643	1.8318	0.00355	0.0183071	GO:0006898	receptor-mediated endocytosis	33	3	0.65	16	0.0248	0.0248
ENSMUSG00000058427.10	ENSMUSG00000058427	MGI:1340094	chr5:90903870-90905938	Cxcl2	chemokine (C-X-C motif) ligand 2	protein coding gene	Cxcl2	219.694	119.375	-0.879999	-2.54475	5e-05	0.000421341	GO:0031327	negative regulation of cellular biosynth...	182	13	4.48	17	0.04214	0.00021		ENSMUSG00000064288.4	ENSMUSG00000064288	MGI:2448439	chr13:21750193-21750505	H4c12	H4 clustered histone 12	protein coding gene	Hist1h4k	61.0073	137.482	1.17219	2.12905	0.00095	0.00590944	GO:0001894	tissue homeostasis	33	3	0.65	17	0.0248	0.0248
ENSMUSG00000091017.1	ENSMUSG00000091017	MGI:3588202	chr1:191162583-191164817	Fam71a	family with sequence similarity 71, member A	protein coding gene	Fam71a	9.57501	5.33556	-0.843633	-1.83808	0.0018	0.0102645	GO:0033993	response to lipid	112	10	2.75	18	0.05167	0.00023		ENSMUSG00000069310.3	ENSMUSG00000069310	MGI:2448320	chr13:23745012-23745501	H3c3	H3 clustered histone 3	protein coding gene	Hist1h3c	19.9063	41.3371	1.05421	1.84384	0.00315	0.0165457	GO:0031623	receptor internalization	13	2	0.25	18	0.0252	0.0252
ENSMUSG00000091971.3	ENSMUSG00000091971	MGI:96244	chr17:34969189-34972156	Hspa1a	heat shock protein 1A	protein coding gene	Hspa1a	14.0123	7.84708	-0.836467	-2.24597	0.0005	0.00336692	GO:0010604	positive regulation of macromolecule met...	389	20	9.57	19	0.175	0.00024		ENSMUSG00000079553.10	ENSMUSG00000079553	MGI:109596	chr17:33875665-33890661	Kifc1	kinesin family member C1	protein coding gene	Kifc1	1.39445	2.7721	0.991287	1.48974	0.01035	0.0447607	GO:0050801	ion homeostasis	92	5	1.8	19	0.0301	0.0301
ENSMUSG00000071342.4	ENSMUSG00000071342	MGI:2685735	chr12:40176385-40201105	Lsmem1	leucine-rich single-pass membrane protein 1	protein coding gene	Lsmem1	13.7128	7.74008	-0.825098	-1.46161	0.0112	0.0477817	GO:1902041	regulation of extrinsic apoptotic signal...	14	4	0.34	20	0.01368	0.00026		ENSMUSG00000039062.15	ENSMUSG00000039062	MGI:5000466	chr7:79821802-79848210	Anpep	alanyl (membrane) aminopeptidase	protein coding gene	Anpep	11.9715	23.4504	0.970005	2.54174	5e-05	0.000421341	GO:0035295	tube development	125	6	2.44	20	0.0304	0.0304
ENSMUSG00000052684.4	ENSMUSG00000052684	MGI:96646	chr4:95049033-95052222	Jun	jun proto-oncogene	protein coding gene	Jun	300.33	183.002	-0.714685	-1.84308	0.0028	0.0149747	GO:0009889	regulation of biosynthetic process	393	20	9.66	21	0.16741	0.00028		ENSMUSG00000029581.14	ENSMUSG00000029581	MGI:1352745	chr5:142960342-142973185	Fscn1	fascin actin-bundling protein 1	protein coding gene	Fscn1	2.71567	5.31048	0.967532	1.7185	0.00465	0.0229934	GO:0031023	microtubule organizing center organizati...	15	2	0.29	21	0.0331	0.0331
ENSMUSG00000070407.5	ENSMUSG00000070407	MGI:1333853	chr11:63885791-63922290	Hs3st3b1	heparan sulfate (glucosamine) 3-O-sulfotransferase 3B1	protein coding gene	Hs3st3b1	10.4556	6.45428	-0.695946	-1.78174	0.0022	0.0121925	GO:0009890	negative regulation of biosynthetic proc...	190	13	4.67	22	0.06007	0.00033		ENSMUSG00000024140.9	ENSMUSG00000024140	MGI:109169	chr17:86753906-86833410	Epas1	endothelial PAS domain protein 1	protein coding gene	Epas1	4.58604	8.50959	0.89184	2.19854	0.0003	0.00214243	GO:0007189	adenylate cyclase-activating G protein-c...	15	2	0.29	22	0.0331	0.0331
ENSMUSG00000031367.15	ENSMUSG00000031367	MGI:1889383	chrX:163909016-163933666	Ap1s2	adaptor-related protein complex 1, sigma 2 subunit	protein coding gene	Ap1s2	47.6068	29.6046	-0.685344	-1.91869	0.0009	0.00563591	GO:0009893	positive regulation of metabolic process	432	21	10.62	23	0.16154	0.00034		ENSMUSG00000029816.10	ENSMUSG00000029816	MGI:1934765	chr6:49036614-49070929	Gpnmb	glycoprotein (transmembrane) nmb	protein coding gene	Gpnmb	29.7802	54.4924	0.871701	2.30631	0.0001	0.000798739	GO:0007098	centrosome cycle	15	2	0.29	23	0.0331	0.0331
ENSMUSG00000057722.17	ENSMUSG00000057722	MGI:104993	chr4:101717403-101815352	Lepr	leptin receptor	protein coding gene	Lepr	41.8057	26.5944	-0.652577	-1.96986	0.00065	0.00424086	GO:0032496	response to lipopolysaccharide	58	7	1.43	24	0.24612	0.00037		ENSMUSG00000048480.5	ENSMUSG00000048480	MGI:2448715	chr1:74191784-74194631	Cxcr1	chemokine (C-X-C motif) receptor 1	protein coding gene	Cxcr1	16.9127	30.3429	0.843255	1.62427	0.0074	0.0338903	GO:0051179	localization	591	17	11.55	24	0.0732	0.0335
ENSMUSG00000003545.3	ENSMUSG00000003545	MGI:95575	chr7:19302695-19310051	Fosb	FBJ osteosarcoma oncogene B	protein coding gene	Fosb	332.919	213.427	-0.641433	-1.72252	0.0041	0.0206602	GO:0051704	multi-organism process	247	15	6.07	25	0.02167	0.00038		ENSMUSG00000028517.8	ENSMUSG00000028517	MGI:1915166	chr4:105157346-105232764	Plpp3	phospholipid phosphatase 3	protein coding gene	Plpp3	3.66007	6.56502	0.84293	1.71572	0.00385	0.0195974	GO:0072359	circulatory system development	129	6	2.52	25	0.0349	0.0349
ENSMUSG00000026628.13	ENSMUSG00000026628	MGI:109384	chr1:191170295-191218039	Atf3	activating transcription factor 3	protein coding gene	Atf3	136.488	88.0862	-0.631781	-1.79352	0.00245	0.0133625	GO:0009888	tissue development	193	13	4.75	26	0.00866	0.00039		ENSMUSG00000026672.11	ENSMUSG00000026672	MGI:1918898	chr2:5020641-5064045	Optn	optineurin	protein coding gene	Optn	1.84104	3.23016	0.811086	1.54954	0.00845	0.0378319	GO:0042592	homeostatic process	242	9	4.73	26	0.0361	0.0361
ENSMUSG00000103593.1	ENSMUSG00000103593	MGI:5610580	chr8:84200868-84203049	Gm37352	predicted gene, 37352	unclassified gene	Gm37352	54.9869	35.5282	-0.630124	-1.78856	0.0022	0.0121925	GO:0051173	positive regulation of nitrogen compound...	370	19	9.1	27	0.26881	0.0004		ENSMUSG00000030605.15	ENSMUSG00000030605	MGI:102768	chr7:79133767-79149060	Mfge8	milk fat globule-EGF factor 8 protein	protein coding gene	Mfge8	17.3936	30.4918	0.809869	1.96227	0.00105	0.00644413	GO:0001568	blood vessel development	97	5	1.9	27	0.0368	0.0368
ENSMUSG00000026496.11	ENSMUSG00000026496	MGI:1340806	chr1:180568928-180601254	Parp1	poly (ADP-ribose) polymerase family, member 1	protein coding gene	Parp1	6.3088	4.08685	-0.626378	-1.56049	0.0072	0.0331244	GO:0045934	negative regulation of nucleobase-contai...	169	12	4.16	28	0.09057	0.00043		ENSMUSG00000027435.8	ENSMUSG00000027435	MGI:106664	chr2:148436639-148443563	Cd93	CD93 antigen	protein coding gene	Cd93	14.8138	25.1787	0.765259	2.07665	0.0004	0.00276583	GO:0044057	regulation of system process	66	4	1.29	28	0.0369	0.0369
ENSMUSG00000020776.18	ENSMUSG00000020776	MGI:1922033	chr11:116142284-116168153	Fbf1	Fas (TNFRSF6) binding factor 1	protein coding gene	Fbf1	3.86667	2.52041	-0.61743	-1.55861	0.00755	0.034459	GO:2000316	regulation of T-helper 17 type immune re...	7	3	0.17	29	1	0.00045		ENSMUSG00000074280.5	ENSMUSG00000074280	MGI:3645893	chr9:57483912-57484585	Gm6166	predicted gene 6166	pseudogene	Gm6166	42.1165	68.9951	0.712107	1.79797	0.00285	0.0152015	GO:0048646	anatomical structure formation involved ...	131	6	2.56	29	0.0373	0.0373
ENSMUSG00000021767.16	ENSMUSG00000021767	MGI:1858746	chr14:21499769-21672478	Kat6b	K(lysine) acetyltransferase 6B	protein coding gene	Kat6b	17.1021	11.1879	-0.61224	-1.82702	0.00175	0.0100175	GO:0009628	response to abiotic stimulus	125	10	3.07	30	0.06277	0.00057		ENSMUSG00000061838.7	ENSMUSG00000061838	MGI:1306824	chr6:95473008-95718800	Suclg2	succinate-Coenzyme A ligase, GDP-forming, beta subunit	protein coding gene	Suclg2	3.93952	6.4298	0.706753	1.47727	0.0116	0.0491736	GO:0099111	microtubule-based transport	17	2	0.33	30	0.0419	0.0419
ENSMUSG00000022479.15	ENSMUSG00000022479	MGI:103076	chr15:97854424-97908310	Vdr	vitamin D (1,25-dihydroxyvitamin D3) receptor	protein coding gene	Vdr	29.1975	19.1243	-0.61044	-1.82707	0.00175	0.0100175	GO:0010605	negative regulation of macromolecule met...	286	16	7.03	31	0.04949	0.00058		ENSMUSG00000036103.8	ENSMUSG00000036103	MGI:2152907	chr18:9707647-9877995	Colec12	collectin sub-family member 12	protein coding gene	Colec12	4.60662	7.39078	0.682016	1.62417	0.00555	0.0266449	GO:0010970	transport along microtubule	17	2	0.33	31	0.0419	0.0419
ENSMUSG00000037266.18	ENSMUSG00000037266	MGI:106498	chr4:134923591-134927671	Rsrp1	arginine/serine rich protein 1	protein coding gene	Rsrp1	63.3062	41.8712	-0.596391	-1.74557	0.0026	0.0140585	GO:0008625	extrinsic apoptotic signaling pathway vi...	17	4	0.42	32	0.0257	0.00059		ENSMUSG00000059588.13	ENSMUSG00000059588	MGI:1926944	chr2:84330625-84425411	Calcrl	calcitonin receptor-like	protein coding gene	Calcrl	12.9163	20.6969	0.680229	2.00613	0.0005	0.00336692	GO:0061351	neural precursor cell proliferation	17	2	0.33	32	0.0419	0.0419
ENSMUSG00000030539.13	ENSMUSG00000030539	MGI:107559	chr7:80186840-80226527	Sema4b	sema domain, immunoglobulin domain (Ig), transmembrane domain (TM) and short cytoplasmic domain, (semaphorin) 4B	protein coding gene	Sema4b	12.7993	8.55191	-0.581746	-1.48894	0.01015	0.044036	GO:0031326	regulation of cellular biosynthetic proc...	381	19	9.37	33	0.29631	0.00059		ENSMUSG00000028111.4	ENSMUSG00000028111	MGI:107823	chr3:95499255-95509362	Ctsk	cathepsin K	protein coding gene	Ctsk	103.798	161.714	0.639656	1.87024	0.0013	0.00775665	GO:0048878	chemical homeostasis	136	6	2.66	33	0.0437	0.0437
ENSMUSG00000043008.8	ENSMUSG00000043008	MGI:2686922	chr16:19946498-19983037	Klhl6	kelch-like 6	protein coding gene	Klhl6	24.2835	16.2299	-0.581325	-1.63135	0.00405	0.0204521	GO:0071222	cellular response to lipopolysaccharide	45	6	1.11	34	0.0006	0.0006		ENSMUSG00000027533.10	ENSMUSG00000027533	MGI:101790	chr3:10012547-10016607	Fabp5	fatty acid binding protein 5, epidermal	protein coding gene	Fabp5	59.0376	90.5356	0.616851	1.75444	0.0028	0.0149747	GO:0009952	anterior/posterior pattern specification	18	2	0.35	34	0.0466	0.0466
ENSMUSG00000021025.7	ENSMUSG00000021025	MGI:104741	chr12:55489410-55492647	Nfkbia	nuclear factor of kappa light polypeptide gene enhancer in B cells inhibitor, alpha	protein coding gene	Nfkbia	256.123	171.312	-0.580215	-1.7694	0.00255	0.0138258	GO:2000112	regulation of cellular macromolecule bio...	350	18	8.61	35	0.38577	0.00062		ENSMUSG00000026482.13	ENSMUSG00000026482	MGI:107484	chr1:152516759-152766351	Rgl1	ral guanine nucleotide dissociation stimulator,-like 1	protein coding gene	Rgl1	6.69087	9.91595	0.567558	1.51744	0.00925	0.0407764	GO:0001944	vasculature development	104	5	2.03	35	0.0477	0.0477
ENSMUSG00000074794.9	ENSMUSG00000074794	MGI:2145242	chr13:80883409-80896029	Arrdc3	arrestin domain containing 3	protein coding gene	Arrdc3	20.6676	13.9973	-0.562224	-1.48498	0.0076	0.0346527	GO:0002237	response to molecule of bacterial origin	63	7	1.55	36	0.32419	0.00063		ENSMUSG00000000805.18	ENSMUSG00000000805	MGI:1096574	chr11:84957787-84966044	Car4	carbonic anhydrase 4	protein coding gene	Car4	47.0464	68.8561	0.549499	1.64274	0.0034	0.0176523	GO:0072358	cardiovascular system development	105	5	2.05	36	0.0494	0.0494
ENSMUSG00000015850.11	ENSMUSG00000015850	MGI:2389008	chr3:95676200-95687917	Adamtsl4	ADAMTS-like 4	protein coding gene	Adamtsl4	13.8417	9.41277	-0.556332	-1.55778	0.00725	0.0333172	GO:0006355	regulation of transcription, DNA-templat...	320	17	7.87	37	0.51382	0.00066		ENSMUSG00000030256.11	ENSMUSG00000030256	MGI:1930704	chr6:145858242-145865558	Bhlhe41	basic helix-loop-helix family, member e41	protein coding gene	Bhlhe41	27.3521	39.4066	0.526784	1.37409	0.00715	0.0329329	GO:0030705	cytoskeleton-dependent intracellular tra...	19	2	0.37	37	0.0514	0.0514
ENSMUSG00000031431.13	ENSMUSG00000031431	MGI:1196284	chrX:140539527-140600659	Tsc22d3	TSC22 domain family, member 3	protein coding gene	Tsc22d3	113.097	77.1044	-0.552673	-1.59745	0.00485	0.0238096	GO:1903506	regulation of nucleic acid-templated tra...	320	17	7.87	38	0.51382	0.00066		ENSMUSG00000000552.9	ENSMUSG00000000552	MGI:1352495	chr15:103313894-103340086	Zfp385a	zinc finger protein 385A	protein coding gene	Zfp385a	27.5483	38.9209	0.498584	1.48424	0.01125	0.047954	GO:0048771	tissue remodeling	44	3	0.86	38	0.0521	0.0521
ENSMUSG00000018334.17	ENSMUSG00000018334	MGI:105051	chr11:79013439-79146407	Ksr1	kinase suppressor of ras 1	protein coding gene	Ksr1	7.56617	5.17506	-0.547989	-1.47038	0.0117	0.0495169	GO:2001141	regulation of RNA biosynthetic process	321	17	7.89	39	0.51956	0.00069																GO:0060249	anatomical structure homeostasis	44	3	0.86	39	0.0521	0.0521
ENSMUSG00000026358.13	ENSMUSG00000026358	MGI:1354694	chr1:144242295-144249242	Rgs1	regulator of G-protein signaling 1	protein coding gene	Rgs1	60.9035	41.7476	-0.544833	-1.36413	0.01085	0.0465384	GO:0051171	regulation of nitrogen compound metaboli...	563	24	13.84	40	0.50561	0.00071																GO:0048871	multicellular organismal homeostasis	74	4	1.45	40	0.0529	0.0529
ENSMUSG00000019850.11	ENSMUSG00000019850	MGI:1196377	chr10:19000909-19015410	Tnfaip3	tumor necrosis factor, alpha-induced protein 3	protein coding gene	Tnfaip3	104.253	71.703	-0.53998	-1.6028	0.00495	0.0242134	GO:0071219	cellular response to molecule of bacteri...	47	6	1.16	41	1	0.00076																GO:0055065	metal ion homeostasis	74	4	1.45	41	0.0529	0.0529
ENSMUSG00000042677.7	ENSMUSG00000042677	MGI:2385891	chr4:125118422-125127840	Zc3h12a	zinc finger CCCH type containing 12A	protein coding gene	Zc3h12a	52.0481	35.8711	-0.537025	-1.65591	0.00425	0.0213029	GO:0048523	negative regulation of cellular process	528	23	12.98	42	0.28409	0.00076																GO:0007018	microtubule-based movement	20	2	0.39	42	0.0565	0.0565
ENSMUSG00000035356.16	ENSMUSG00000035356	MGI:1931595	chr16:55811374-55838899	Nfkbiz	nuclear factor of kappa light polypeptide gene enhancer in B cells inhibitor, zeta	protein coding gene	Nfkbiz	53.5172	37.544	-0.511418	-1.56202	0.0067	0.0311947	GO:0045944	positive regulation of transcription by ...	155	11	3.81	43	0.00081	0.00081																GO:0030099	myeloid cell differentiation	76	4	1.49	43	0.0574	0.0574
ENSMUSG00000028680.14	ENSMUSG00000028680	MGI:109604	chr4:117126812-117133963	Plk3	polo like kinase 3	protein coding gene	Plk3	79.4407	55.7802	-0.510125	-1.5712	0.00535	0.025834	GO:0097659	nucleic acid-templated transcription	326	17	8.02	44	0.54762	0.00083																GO:0001525	angiogenesis	77	4	1.51	44	0.0597	0.0597
ENSMUSG00000033863.1	ENSMUSG00000033863	MGI:1333856	chr19:23141225-23166911	Klf9	Kruppel-like factor 9	protein coding gene	Klf9	29.6892	21.0823	-0.493906	-1.44937	0.01085	0.0465384	GO:0006351	transcription, DNA-templated	326	17	8.02	45	0.54762	0.00083																GO:0048584	positive regulation of response to stimu...	266	9	5.2	45	0.0613	0.0613
														GO:0030522	intracellular receptor signaling pathway	32	5	0.79	46	0.02122	0.00086																GO:0032886	regulation of microtubule-based process	21	2	0.41	46	0.0617	0.0617
														GO:0032774	RNA biosynthetic process	327	17	8.04	47	0.55311	0.00086																GO:0097164	ammonium ion metabolic process	21	2	0.41	47	0.0617	0.0617
														GO:0010556	regulation of macromolecule biosynthetic...	359	18	8.83	48	0.43055	0.00087																GO:0002376	immune system process	353	11	6.9	48	0.0633	0.0633
														GO:0010629	negative regulation of gene expression	209	13	5.14	49	0.1166	0.00087																GO:0009653	anatomical structure morphogenesis	269	9	5.26	49	0.0651	0.0651
														GO:0051253	negative regulation of RNA metabolic pro...	158	11	3.89	50	0.21042	0.00096																GO:0006928	movement of cell or subcellular componen...	228	8	4.46	50	0.0652	0.0652
														GO:0031325	positive regulation of cellular metaboli...	395	19	9.71	51	0.36126	0.00096																GO:0000082	G1/S transition of mitotic cell cycle	23	2	0.45	51	0.0725	0.0725
														GO:0042493	response to drug	110	9	2.7	52	0.04062	0.00097																GO:0010948	negative regulation of cell cycle proces...	23	2	0.45	52	0.0725	0.0725
														GO:0023052	signaling	574	24	14.11	53	0.02241	0.00098																GO:0019933	cAMP-mediated signaling	24	2	0.47	53	0.0782	0.0782
														GO:0007165	signal transduction	538	23	13.23	54	0.0262	0.00103																GO:0030595	leukocyte chemotaxis	53	3	1.04	54	0.082	0.082
														GO:0072538	T-helper 17 type immune response	9	3	0.22	55	1	0.00104																GO:0120162	positive regulation of cold-induced ther...	25	2	0.49	55	0.084	0.084
														GO:0001818	negative regulation of cytokine producti...	50	6	1.23	56	0.12807	0.00107																GO:0065007	biological regulation	1076	25	21.03	56	0.1408	0.0852
														GO:0051707	response to other organism	136	10	3.34	57	0.12587	0.00113																GO:0019932	second-messenger-mediated signaling	54	3	1.06	57	0.0857	0.0857
														GO:0043207	response to external biotic stimulus	136	10	3.34	58	0.12587	0.00113																GO:0007186	G protein-coupled receptor signaling pat...	87	4	1.7	58	0.6931	0.0857
														GO:0080090	regulation of primary metabolic process	579	24	14.24	59	0.55683	0.00114																GO:0003002	regionalization	26	2	0.51	59	0.0899	0.0899
														GO:0071216	cellular response to biotic stimulus	51	6	1.25	60	1	0.00119																GO:0006334	nucleosome assembly	26	2	0.51	60	0.0899	0.0899
														GO:0007154	cell communication	582	24	14.31	61	0.05009	0.00124																GO:0048514	blood vessel morphogenesis	89	4	1.74	61	0.0915	0.0915
														GO:0009891	positive regulation of biosynthetic proc...	217	13	5.34	62	0.3444	0.00125																GO:0050789	regulation of biological process	1027	24	20.07	62	0.1586	0.0939
														GO:0000302	response to reactive oxygen species	35	5	0.86	63	0.12771	0.00131																GO:0046605	regulation of centrosome cycle	5	1	0.1	63	0.0941	0.0941
														GO:0051247	positive regulation of protein metabolic...	220	13	5.41	64	0.01266	0.00143																GO:0060603	mammary gland duct morphogenesis	5	1	0.1	64	0.0941	0.0941
														GO:0000122	negative regulation of transcription by ...	116	9	2.85	65	0.00143	0.00143																GO:0098751	bone cell development	5	1	0.1	65	0.0941	0.0941
														GO:0032715	negative regulation of interleukin-6 pro...	10	3	0.25	66	0.00147	0.00147																GO:1905515	non-motile cilium assembly	5	1	0.1	66	0.0941	0.0941
														GO:0071560	cellular response to transforming growth...	36	5	0.89	67	0.12779	0.00149																GO:0043619	regulation of transcription from RNA pol...	5	1	0.1	67	0.0941	0.0941
														GO:0009607	response to biotic stimulus	141	10	3.47	68	0.14526	0.0015																GO:1903599	positive regulation of autophagy of mito...	5	1	0.1	68	0.0941	0.0941
														GO:0048518	positive regulation of biological proces...	668	26	16.43	69	0.41735	0.00152																GO:1902166	negative regulation of intrinsic apoptot...	5	1	0.1	69	0.0941	0.0941
														GO:2000113	negative regulation of cellular macromol...	167	11	4.11	70	0.27949	0.00153																GO:0034067	protein localization to Golgi apparatus	5	1	0.1	70	0.0941	0.0941
														GO:0060255	regulation of macromolecule metabolic pr...	590	24	14.51	71	0.59089	0.00155																GO:0036005	response to macrophage colony-stimulatin...	5	1	0.1	71	0.0941	0.0941
														GO:0051223	regulation of protein transport	95	8	2.34	72	0.0826	0.00162																GO:0036006	cellular response to macrophage colony-s...	5	1	0.1	72	0.0941	0.0941
														GO:0006986	response to unfolded protein	22	4	0.54	73	0.10971	0.00166																GO:0006584	catecholamine metabolic process	5	1	0.1	73	0.0941	0.0941
														GO:0010468	regulation of gene expression	412	19	10.13	74	0.42779	0.00168																GO:0000423	mitophagy	5	1	0.1	74	0.0941	0.0941
														GO:0010628	positive regulation of gene expression	224	13	5.51	75	0.3949	0.0017																GO:0006978	DNA damage response, signal transduction...	5	1	0.1	75	0.0941	0.0941
														GO:0051252	regulation of RNA metabolic process	347	17	8.53	76	0.65357	0.00176																GO:0051930	regulation of sensory perception of pain	5	1	0.1	76	0.0941	0.0941
														GO:0031323	regulation of cellular metabolic process	595	24	14.63	77	0.606	0.00177																GO:0051931	regulation of sensory perception	5	1	0.1	77	0.0941	0.0941
														GO:0071559	response to transforming growth factor b...	38	5	0.93	78	0.16675	0.00192																GO:1904923	regulation of autophagy of mitochondrion...	5	1	0.1	78	0.0941	0.0941
														GO:0050727	regulation of inflammatory response	56	6	1.38	79	0.00195	0.00195																GO:1904925	positive regulation of autophagy of mito...	5	1	0.1	79	0.0941	0.0941
														GO:0010558	negative regulation of macromolecule bio...	172	11	4.23	80	0.318	0.00196																GO:0042772	DNA damage response, signal transduction...	5	1	0.1	80	0.0941	0.0941
														GO:0035966	response to topologically incorrect prot...	23	4	0.57	81	0.1302	0.00198																GO:0050953	sensory perception of light stimulus	5	1	0.1	81	0.0941	0.0941
														GO:1903364	positive regulation of cellular protein ...	23	4	0.57	82	0.1302	0.00198																GO:0001919	regulation of receptor recycling	5	1	0.1	82	0.0941	0.0941
														GO:2000351	regulation of endothelial cell apoptotic...	11	3	0.27	83	0.11187	0.00198																GO:0010742	macrophage derived foam cell differentia...	5	1	0.1	83	0.0941	0.0941
														GO:0072577	endothelial cell apoptotic process	11	3	0.27	84	0.11187	0.00198																GO:0010743	regulation of macrophage derived foam ce...	5	1	0.1	84	0.0941	0.0941
														GO:0070201	regulation of establishment of protein l...	98	8	2.41	85	0.09248	0.00199																GO:0047496	vesicle transport along microtubule	5	1	0.1	85	0.0941	0.0941
														GO:0010557	positive regulation of macromolecule bio...	200	12	4.92	86	0.59478	0.00203																GO:0044342	type B pancreatic cell proliferation	5	1	0.1	86	0.0941	0.0941
														GO:1902679	negative regulation of RNA biosynthetic ...	148	10	3.64	87	0.48673	0.00218																GO:0021761	limbic system development	5	1	0.1	87	0.0941	0.0941
														GO:1903507	negative regulation of nucleic acid-temp...	148	10	3.64	88	0.48673	0.00218																GO:0021766	hippocampus development	5	1	0.1	88	0.0941	0.0941
														GO:0045892	negative regulation of transcription, DN...	148	10	3.64	89	0.48673	0.00218																GO:0060444	branching involved in mammary gland duct...	5	1	0.1	89	0.0941	0.0941
														GO:0048522	positive regulation of cellular process	603	24	14.83	90	0.3643	0.0022																GO:0030574	collagen catabolic process	5	1	0.1	90	0.0941	0.0941
														GO:0090087	regulation of peptide transport	100	8	2.46	91	0.09938	0.00227																GO:0090077	foam cell differentiation	5	1	0.1	91	0.0941	0.0941
														GO:0048513	animal organ development	357	17	8.78	92	0.00865	0.00245																GO:0042417	dopamine metabolic process	5	1	0.1	92	0.0941	0.0941
														GO:0032675	regulation of interleukin-6 production	25	4	0.61	93	0.29403	0.00273																GO:0007601	visual perception	5	1	0.1	93	0.0941	0.0941
														GO:0032635	interleukin-6 production	25	4	0.61	94	0.29403	0.00273																GO:0009712	catechol-containing compound metabolic p...	5	1	0.1	94	0.0941	0.0941
														GO:0051246	regulation of protein metabolic process	328	16	8.07	95	0.11589	0.00274																GO:0060119	inner ear receptor cell development	5	1	0.1	95	0.0941	0.0941
														GO:0034654	nucleobase-containing compound biosynthe...	363	17	8.93	96	0.72116	0.00297																GO:0036344	platelet morphogenesis	5	1	0.1	96	0.0941	0.0941
														GO:0032270	positive regulation of cellular protein ...	209	12	5.14	97	0.02495	0.00299																GO:0045655	regulation of monocyte differentiation	5	1	0.1	97	0.0941	0.0941
														GO:0032102	negative regulation of response to exter...	42	5	1.03	98	0.00302	0.00302																GO:0051489	regulation of filopodium assembly	5	1	0.1	98	0.0941	0.0941
														GO:0044260	cellular macromolecule metabolic process	695	26	17.09	99	0.50856	0.00304																GO:0045657	positive regulation of monocyte differen...	5	1	0.1	99	0.0941	0.0941
														GO:0044092	negative regulation of molecular functio...	129	9	3.17	100	0.00305	0.00305																GO:0045649	regulation of macrophage differentiation	5	1	0.1	100	0.0941	0.0941

## Sheet: Supplementary Fig. 6b
471 significantly downregulated genes at 32 weeks in TR-AΦ in FA group															GO process (TopGO) associated with 471 significantly downregulated genes at 32 weeks in TR-AΦ in FA group									279 significantly upregulated genes at 32 weeks in TR-AΦ in FA group															GO process (TopGO) associated with 279 significantly upregulated genes at 32 weeks in TR-AΦ in FA group
gene_id	Ensembl ID	MGI Gene/Marker ID	locus	Gene Symbol	Name	Feature Type	gene	MF_FA_4	MF2_FA_32	log2(fold_change)	test_stat	p_value	q_value		BP.GO.ID	BP.Term	BP.Annotated	BP.Significant	BP.Expected	BP.Rank.in.Fisher.classic	BP.Fisher.elim	BP.Fisher.classic		gene_id	Ensembl ID	MGI Gene/Marker ID	locus	Gene Symbol	Name	Feature Type	gene	MF_FA_4	MF2_FA_32	log2(fold_change)	test_stat	p_value	q_value		BP.GO.ID	BP.Term	BP.Annotated	BP.Significant	BP.Expected	BP.Rank.in.Fisher.classic	BP.Fisher.elim	BP.Fisher.classic
ENSMUSG00000083372.1	ENSMUSG00000083372	MGI:3651442	chr4:72542665-72542998	Gm11235	predicted gene 11235	pseudogene	Gm11235	3.93179	0	-1e+99	#NAME?	0.001	0.00617708		GO:0002376	immune system process	353	142	90.81	1	0.0389	5.8e-12		ENSMUSG00000043889.5	ENSMUSG00000043889	MGI:3647971	chr13:80957664-81633154	Gm8399	predicted gene 8399	pseudogene	Gm8399	168.219	232.068	0.464207	1.45436	0.0118	0.0498661		GO:0034637	cellular carbohydrate biosynthetic proce...	14	8	2.18	1	0.0004	0.0004
ENSMUSG00000081407.1	ENSMUSG00000081407	MGI:3705384	chrX:36376806-36377100	Gm14568	predicted gene 14568	pseudogene	Gm14568	8.31596	0	-1e+99	#NAME?	0.0006	0.00395299		GO:0002684	positive regulation of immune system pro...	162	79	41.67	2	0.00906	2e-11		ENSMUSG00000033880.11	ENSMUSG00000033880	MGI:99554	chr11:118392750-118402092	Lgals3bp	lectin, galactoside-binding, soluble, 3 binding protein	protein coding gene	Lgals3bp	71.7054	100.17	0.482303	1.50884	0.0089	0.0394984		GO:0044242	cellular lipid catabolic process	25	10	3.89	2	0.0026	0.0026
ENSMUSG00000107761.1	ENSMUSG00000107761	MGI:1917109	chr6:125083436-125084029	2010008C14Rik	RIKEN cDNA 2010008C14 gene	lncRNA gene	2010008C14Rik	3.79614	0	-1e+99	#NAME?	0.0001	0.000798739		GO:0006952	defense response	216	97	55.57	3	0.34123	3e-11		ENSMUSG00000020869.8	ENSMUSG00000020869	MGI:2138133	chr11:94629766-94660089	Lrrc59	leucine rich repeat containing 59	protein coding gene	Lrrc59	38.663	54.0499	0.483337	1.4876	0.00865	0.0385722		GO:0019319	hexose biosynthetic process	14	7	2.18	3	0.171	0.0026
ENSMUSG00000078783.1	ENSMUSG00000078783	MGI:3780136	chr3:15296550-15332302	Gm9733	predicted gene 9733	protein coding gene	Gm9733	3.17743	0	-1e+99	#NAME?	5e-05	0.000421341		GO:0006955	immune response	207	94	53.25	4	0.23239	3.1e-11		ENSMUSG00000025743.14	ENSMUSG00000025743	MGI:1349163	chr4:130792536-130826319	Sdc3	syndecan 3	protein coding gene	Sdc3	45.9249	64.3053	0.485662	1.49067	0.00835	0.0374648		GO:0006094	gluconeogenesis	14	7	2.18	4	0.171	0.0026
ENSMUSG00000094797.1	ENSMUSG00000094797	MGI:1330831	chr6:70406468-70406992	Igkv6-15	immunoglobulin kappa variable 6-15	gene segment	Igkv6-15	4.68622	0	-1e+99	#NAME?	0.0013	0.00775665		GO:0002682	regulation of immune system process	216	96	55.57	5	0.13511	8.4e-11		ENSMUSG00000060019.5	ENSMUSG00000060019	MGI:3641908	chr8:106572965-106573461	Gm10073	predicted pseudogene 10073	pseudogene	Gm10073	703.462	986.707	0.48815	1.52657	0.00785	0.035595		GO:0008037	cell recognition	11	6	1.71	5	0.0031	0.0031
ENSMUSG00000034855.13	ENSMUSG00000034855	MGI:1352450	chr5:92331840-92414628	Cxcl10	chemokine (C-X-C motif) ligand 10	protein coding gene	Cxcl10	164.526	2.37012	-6.11721	-8.02427	5e-05	0.000421341		GO:0006954	inflammatory response	130	66	33.44	6	1.4e-07	1.3e-10		ENSMUSG00000032601.13	ENSMUSG00000032601	MGI:108025	chr9:108692142-108750436	Prkar2a	protein kinase, cAMP dependent regulatory, type II alpha	protein coding gene	Prkar2a	13.2791	18.6643	0.491123	1.46029	0.01115	0.0476009		GO:0046434	organophosphate catabolic process	18	8	2.8	6	0.0033	0.0033
ENSMUSG00000025383.1	ENSMUSG00000025383	MGI:1932410	chr10:128296139-128298084	Il23a	interleukin 23, alpha subunit p19	protein coding gene	Il23a	14.7798	0.485863	-4.92693	-3.34054	0.0032	0.0167675		GO:0050896	response to stimulus	834	268	214.55	7	0.91889	4.2e-10		ENSMUSG00000062127.11	ENSMUSG00000062127	MGI:1933137	chr3:104994031-105053146	Cttnbp2nl	CTTNBP2 N-terminal like	protein coding gene	Cttnbp2nl	69.5866	97.8077	0.491139	1.49441	0.00975	0.042595		GO:0044262	cellular carbohydrate metabolic process	34	12	5.3	7	0.6497	0.0035
ENSMUSG00000031445.5	ENSMUSG00000031445	MGI:1860488	chr8:13060942-13076026	Proz	protein Z, vitamin K-dependent plasma glycoprotein	protein coding gene	Proz	9.19846	0.337358	-4.76904	-3.63297	5e-05	0.000421341		GO:0050776	regulation of immune response	114	59	29.33	8	0.00033	5.6e-10		ENSMUSG00000028413.13	ENSMUSG00000028413	MGI:95705	chr4:40804601-40854005	B4galt1	UDP-Gal:betaGlcNAc beta 1,4- galactosyltransferase, polypeptide 1	protein coding gene	B4galt1	79.9317	112.378	0.491523	1.53598	0.0073	0.0335097		GO:0010906	regulation of glucose metabolic process	15	7	2.34	8	0.2315	0.0043
ENSMUSG00000073274.4	ENSMUSG00000073274	MGI:3641976	chrX:19162053-19167241	Gm14636	predicted gene 14636	lncRNA gene	Gm14636	5.41024	0.28956	-4.22376	-4.03803	0.00015	0.00115234		GO:0048583	regulation of response to stimulus	450	165	115.76	9	0.07423	5.8e-10		ENSMUSG00000034993.7	ENSMUSG00000034993	MGI:1349450	chr11:101458744-101466230	Vat1	vesicle amine transport 1	protein coding gene	Vat1	109.834	154.773	0.494836	1.50669	0.0092	0.0405909		GO:0046364	monosaccharide biosynthetic process	15	7	2.34	9	0.2315	0.0043
ENSMUSG00000022126.6	ENSMUSG00000022126	MGI:103206	chr14:103046976-103056573	Acod1	aconitate decarboxylase 1	protein coding gene	Acod1	6.68222	0.357649	-4.22371	-4.18923	0.00015	0.00115234		GO:0051716	cellular response to stimulus	689	229	177.25	10	0.75451	1.6e-09		ENSMUSG00000001525.10	ENSMUSG00000001525	MGI:107812	chr17:35833920-35838306	Tubb5	tubulin, beta 5 class I	protein coding gene	Tubb5	207.694	293.247	0.497656	1.45937	0.01035	0.0447607		GO:0045444	fat cell differentiation	44	14	6.85	10	0.1771	0.0048
ENSMUSG00000030214.6	ENSMUSG00000030214	MGI:1914107	chr6:136612069-136661928	Plbd1	phospholipase B domain containing 1	protein coding gene	Plbd1	7.75634	0.446293	-4.11931	-3.8083	0.00045	0.00306791		GO:0006950	response to stress	449	163	115.51	11	0.46582	2.1e-09		ENSMUSG00000010609.15	ENSMUSG00000010609	MGI:109284	chr1:180227003-180256300	Psen2	presenilin 2	protein coding gene	Psen2	37.8618	53.7776	0.506262	1.54297	0.007	0.0323623		GO:0055088	lipid homeostasis	19	8	2.96	11	0.0049	0.0049
ENSMUSG00000074001.2	ENSMUSG00000074001	MGI:1919580	chr9:121777606-121783819	Klhl40	kelch-like 40	protein coding gene	Klhl40	2.74994	0.170869	-4.00844	-2.74587	0.006	0.0284495		GO:0050789	regulation of biological process	1027	311	264.2	12	0.23795	6.5e-09		ENSMUSG00000024286.7	ENSMUSG00000024286	MGI:1915224	chr18:9314043-9450150	Ccny	cyclin Y	protein coding gene	Ccny	30.9898	44.0231	0.506466	1.57433	0.00675	0.0313886		GO:1990845	adaptive thermogenesis	32	11	4.98	12	0.0064	0.0064
ENSMUSG00000035678.7	ENSMUSG00000035678	MGI:1101058	chr17:57092034-57107757	Tnfsf9	tumor necrosis factor (ligand) superfamily, member 9	protein coding gene	Tnfsf9	10.89	0.727007	-3.90489	-3.41857	0.00115	0.00697493		GO:0048518	positive regulation of biological proces...	668	221	171.84	13	0.384	8.7e-09		ENSMUSG00000037679.8	ENSMUSG00000037679	MGI:1917685	chr12:112588783-112615556	Inf2	inverted formin, FH2 and WH2 domain containing	protein coding gene	Inf2	8.80187	12.5131	0.507563	1.49493	0.01	0.0434976		GO:0016051	carbohydrate biosynthetic process	32	11	4.98	13	0.8615	0.0064
ENSMUSG00000029377.5	ENSMUSG00000029377	MGI:107508	chr5:91051870-91093646	Ereg	epiregulin	protein coding gene	Ereg	172.643	12.158	-3.82782	-10.0632	5e-05	0.000421341		GO:0051240	positive regulation of multicellular org...	244	100	62.77	14	0.00787	9e-09		ENSMUSG00000003420.8	ENSMUSG00000003420	MGI:103017	chr7:45082912-45103851	Fcgrt	Fc receptor, IgG, alpha chain transporter	protein coding gene	Fcgrt	153.198	217.911	0.508341	1.5665	0.00625	0.0294299		GO:0006111	regulation of gluconeogenesis	9	5	1.4	14	0.0065	0.0065
ENSMUSG00000085196.1	ENSMUSG00000085196	MGI:3705162	chr19:6268794-6276605	Gm14963	predicted gene 14963	lncRNA gene	Gm14963	3.96539	0.331092	-3.58216	-3.25323	0.00205	0.0114772		GO:0007166	cell surface receptor signaling pathway	283	112	72.8	15	0.00331	9.9e-09		ENSMUSG00000016256.10	ENSMUSG00000016256	MGI:1891190	chr2:174415803-174439039	Ctsz	cathepsin Z	protein coding gene	Ctsz	288.064	411.309	0.513832	1.49457	0.00865	0.0385722		GO:0045165	cell fate commitment	20	8	3.11	15	0.0071	0.0071
ENSMUSG00000028214.13	ENSMUSG00000028214	MGI:99844	chr4:11704456-11714752	Gem	GTP binding protein (gene overexpressed in skeletal muscle)	protein coding gene	Gem	3.05396	0.276018	-3.46785	-2.45748	0.0028	0.0149747		GO:0001819	positive regulation of cytokine producti...	75	42	19.29	16	0.45106	1.1e-08		ENSMUSG00000020593.14	ENSMUSG00000020593	MGI:1891340	chr12:16535668-16589770	Lpin1	lipin 1	protein coding gene	Lpin1	61.7822	88.2217	0.513943	1.57159	0.0072	0.0331244		GO:0045598	regulation of fat cell differentiation	24	9	3.74	16	0.0071	0.0071
ENSMUSG00000025746.11	ENSMUSG00000025746	MGI:96559	chr5:30013113-30019981	Il6	interleukin 6	protein coding gene	Il6	35.8111	3.30218	-3.43891	-5.24715	5e-05	0.000421341		GO:0050778	positive regulation of immune response	97	50	24.95	17	0.01701	1.7e-08		ENSMUSG00000039105.6	ENSMUSG00000039105	MGI:1913540	chr4:63544771-63550750	Atp6v1g1	ATPase, H+ transporting, lysosomal V1 subunit G1	protein coding gene	Atp6v1g1	66.9685	95.7674	0.516052	1.57043	0.00705	0.0325527		GO:0000122	negative regulation of transcription by ...	116	28	18.07	17	0.0082	0.0082
ENSMUSG00000033730.3	ENSMUSG00000033730	MGI:1306780	chr14:70077444-70080157	Egr3	early growth response 3	protein coding gene	Egr3	15.6257	1.45619	-3.42366	-4.3039	5e-05	0.000421341		GO:0034097	response to cytokine	128	61	32.93	18	0.00573	1.9e-08		ENSMUSG00000024730.7	ENSMUSG00000024730	MGI:1927657	chr19:11067470-11081102	Ms4a8a	membrane-spanning 4-domains, subfamily A, member 8A	protein coding gene	Ms4a8a	147.297	210.651	0.516131	1.60178	0.00615	0.0290365		GO:0019395	fatty acid oxidation	13	6	2.02	18	0.0088	0.0088
ENSMUSG00000078122.4	ENSMUSG00000078122	MGI:3641813	chrX:96239925-96243636	F630028O10Rik	RIKEN cDNA F630028O10 gene	lncRNA gene	F630028O10Rik	8.2563	0.856027	-3.26977	-3.71588	5e-05	0.000421341		GO:0070887	cellular response to chemical stimulus	354	132	91.07	19	0.0077	2.7e-08		ENSMUSG00000026958.13	ENSMUSG00000026958	MGI:1933213	chr2:25352289-25356359	Dpp7	dipeptidylpeptidase 7	protein coding gene	Dpp7	27.2158	39.0483	0.520813	1.44726	0.01125	0.047954		GO:0198738	cell-cell signaling by wnt	30	10	4.67	19	0.0117	0.0117
ENSMUSG00000029380.11	ENSMUSG00000029380	MGI:108068	chr5:90891240-90893115	Cxcl1	chemokine (C-X-C motif) ligand 1	protein coding gene	Cxcl1	199.493	21.1835	-3.23533	-7.55534	5e-05	0.000421341		GO:0010033	response to organic substance	339	127	87.21	20	0.28047	4.2e-08		ENSMUSG00000054364.4	ENSMUSG00000054364	MGI:107949	chr12:8497762-8499985	Rhob	ras homolog family member B	protein coding gene	Rhob	84.1759	120.898	0.522312	1.56069	0.0084	0.0376472		GO:0016055	Wnt signaling pathway	30	10	4.67	20	0.0117	0.0117
ENSMUSG00000035692.6	ENSMUSG00000035692	MGI:1855694	chr4:156199423-156200818	Isg15	ISG15 ubiquitin-like modifier	protein coding gene	Isg15	9.85274	1.12139	-3.13524	-2.80822	0.00225	0.0124303		GO:0001817	regulation of cytokine production	116	56	29.84	21	0.22322	4.5e-08		ENSMUSG00000066621.12	ENSMUSG00000066621	MGI:1917631	chr5:144194441-144223615	Tecpr1	tectonin beta-propeller repeat containing 1	protein coding gene	Tecpr1	7.07822	10.1709	0.522994	1.50887	0.0095	0.0416911		GO:0043200	response to amino acid	14	6	2.18	21	0.0134	0.0134
ENSMUSG00000047945.6	ENSMUSG00000047945	MGI:97143	chr4:129513580-129515985	Marcksl1	MARCKS-like 1	protein coding gene	Marcksl1	31.9722	3.82238	-3.06427	-6.63409	5e-05	0.000421341		GO:0032496	response to lipopolysaccharide	58	34	14.92	22	0.07486	6.4e-08		ENSMUSG00000045980.13	ENSMUSG00000045980	MGI:2444222	chr11:115182831-115247023	Tmem104	transmembrane protein 104	protein coding gene	Tmem104	13.8357	19.8885	0.523538	1.52631	0.0098	0.042775		GO:0034440	lipid oxidation	14	6	2.18	22	1	0.0134
ENSMUSG00000040152.8	ENSMUSG00000040152	MGI:98737	chr2:118111875-118127133	Thbs1	thrombospondin 1	protein coding gene	Thbs1	8.36391	1.01579	-3.04157	-5.10063	5e-05	0.000421341		GO:0002237	response to molecule of bacterial origin	63	36	16.21	23	0.05191	6.5e-08		ENSMUSG00000026430.15	ENSMUSG00000026430	MGI:1926375	chr1:131153180-131245258	Rassf5	Ras association (RalGDS/AF-6) domain family member 5	protein coding gene	Rassf5	59.2488	85.5724	0.530362	1.65089	0.004	0.0202399		GO:0097194	execution phase of apoptosis	7	4	1.09	23	0.0136	0.0136
ENSMUSG00000032487.8	ENSMUSG00000032487	MGI:97798	chr1:150100030-150108227	Ptgs2	prostaglandin-endoperoxide synthase 2	protein coding gene	Ptgs2	9.62171	1.19159	-3.01341	-4.6984	5e-05	0.000421341		GO:0002252	immune effector process	103	51	26.5	24	0.25392	6.8e-08		ENSMUSG00000099250.1	ENSMUSG00000099250	MGI:97953	chr12:69361178-69361481	Rn7s2	7S RNA 2	SRP RNA gene	Rn7s2	814.03	1176.13	0.530898	1.58929	0.005	0.0244196		GO:0042752	regulation of circadian rhythm	18	7	2.8	24	0.0139	0.0139
ENSMUSG00000105981.1	ENSMUSG00000105981	MGI:1914308	chr3:135425236-135427932	2810428J06Rik	RIKEN cDNA 2810428J06 gene	lncRNA gene	2810428J06Rik	3.13455	0.394226	-2.99116	-2.72545	0.00725	0.0333172		GO:0065007	biological regulation	1076	319	276.8	25	0.40998	7.8e-08		ENSMUSG00000020484.18	ENSMUSG00000020484	MGI:98970	chr11:5520658-5525893	Xbp1	X-box binding protein 1	protein coding gene	Xbp1	164.782	238.785	0.535147	1.61297	0.00505	0.0246232		GO:1903507	negative regulation of nucleic acid-temp...	148	33	23.05	25	0.5305	0.0148
ENSMUSG00000027399.1	ENSMUSG00000027399	MGI:96542	chr2:129297369-129309972	Il1a	interleukin 1 alpha	protein coding gene	Il1a	219.894	27.7685	-2.98528	-7.51496	5e-05	0.000421341		GO:0071216	cellular response to biotic stimulus	51	31	13.12	26	0.16369	7.9e-08		ENSMUSG00000037788.14	ENSMUSG00000037788	MGI:2141658	chr6:57702539-57825159	Vopp1	vesicular, overexpressed in cancer, prosurvival protein 1	protein coding gene	Vopp1	23.6159	34.2297	0.535493	1.53435	0.0075	0.0342684		GO:0045892	negative regulation of transcription	DN...	148	33	23.05	26	0.5305
ENSMUSG00000024401.14	ENSMUSG00000024401	MGI:104798	chr17:35199380-35202007	Tnf	tumor necrosis factor	protein coding gene	Tnf	579.558	73.4828	-2.97947	-8.48998	5e-05	0.000421341		GO:0050794	regulation of cellular process	967	293	248.76	27	0.25439	8.7e-08		ENSMUSG00000032046.15	ENSMUSG00000032046	MGI:1923442	chr2:150832492-150904741	Abhd12	abhydrolase domain containing 12	protein coding gene	Abhd12	168.273	244.498	0.539025	1.62839	0.004	0.0202399		GO:1902679	negative regulation of RNA biosynthetic ...	148	33	23.05	27	0.5305	0.0148
ENSMUSG00000035356.16	ENSMUSG00000035356	MGI:1931595	chr16:55811374-55838899	Nfkbiz	nuclear factor of kappa light polypeptide gene enhancer in B cells inhibitor, zeta	protein coding gene	Nfkbiz	273.75	36.4626	-2.90837	-8.0827	5e-05	0.000421341		GO:0048522	positive regulation of cellular process	603	200	155.12	28	0.17055	9.5e-08		ENSMUSG00000046229.9	ENSMUSG00000046229	MGI:1343132	chr2:156311846-156375638	Scand1	SCAN domain-containing 1	protein coding gene	Scand1	127.071	185.369	0.544769	1.54755	0.00885	0.0393127		GO:0120161	regulation of cold-induced thermogenesis	31	10	4.83	28	0.015	0.015
ENSMUSG00000106243.1	ENSMUSG00000106243	MGI:3649091	chr5:136211011-136211786	Gm5050	predicted gene 5050	pseudogene	Gm5050	4.49376	0.616469	-2.86582	-2.25904	0.01005	0.0436747		GO:0023052	signaling	574	192	147.66	29	0.81208	1.1e-07		ENSMUSG00000027322.11	ENSMUSG00000027322	MGI:99668	chr2:131069219-131086765	Siglec1	sialic acid binding Ig-like lectin 1, sialoadhesin	protein coding gene	Siglec1	99.6522	145.659	0.547622	1.56068	0.00655	0.0306113		GO:0019318	hexose metabolic process	31	10	4.83	29	0.2398	0.015
ENSMUSG00000097177.7	ENSMUSG00000097177	MGI:2442519	chr9:88839163-88858853	9330159M07Rik	RIKEN cDNA 9330159M07 gene	lncRNA gene	9330159M07Rik	2.59783	0.367831	-2.82019	-2.4756	0.003	0.0158743		GO:0001816	cytokine production	130	60	33.44	30	0.20049	1.1e-07		ENSMUSG00000055723.6	ENSMUSG00000055723	MGI:1914172	chr7:114046781-114117781	Rras2	related RAS viral (r-ras) oncogene 2	protein coding gene	Rras2	20.211	29.5997	0.550445	1.51047	0.00835	0.0374648		GO:0106106	cold-induced thermogenesis	31	10	4.83	30	0.015	0.015
ENSMUSG00000027398.13	ENSMUSG00000027398	MGI:96543	chr2:129364569-129375748	Il1b	interleukin 1 beta	protein coding gene	Il1b	291.012	41.4101	-2.81302	-6.53313	5e-05	0.000421341		GO:0007165	signal transduction	538	182	138.4	31	0.839	1.2e-07		ENSMUSG00000033684.14	ENSMUSG00000033684	MGI:1330818	chr1:155778157-155812889	Qsox1	quiescin Q6 sulfhydryl oxidase 1	protein coding gene	Qsox1	24.7182	36.3003	0.554408	1.63796	0.0042	0.0210916		GO:1905114	cell surface receptor signaling pathway ...	36	11	5.61	31	0.0167	0.0167
ENSMUSG00000021990.15	ENSMUSG00000021990	MGI:104838	chr14:60634242-60764556	Spata13	spermatogenesis associated 13	protein coding gene	Spata13	5.95015	0.855114	-2.79874	-4.99333	5e-05	0.000421341		GO:0071219	cellular response to molecule of bacteri...	47	29	12.09	32	0.4325	1.3e-07		ENSMUSG00000017002.14	ENSMUSG00000017002	MGI:109297	chr2:164354069-164356507	Slpi	secretory leukocyte peptidase inhibitor	protein coding gene	Slpi	145.199	213.378	0.555381	1.71084	0.00245	0.0133625		GO:0060070	canonical Wnt signaling pathway	23	8	3.58	32	0.0181	0.0181
ENSMUSG00000045322.10	ENSMUSG00000045322	MGI:1932389	chr9:106222597-106226883	Tlr9	toll-like receptor 9	protein coding gene	Tlr9	3.18595	0.47229	-2.75398	-2.90872	0.00035	0.00245686		GO:0071222	cellular response to lipopolysaccharide	45	28	11.58	33	2.1e-05	1.7e-07		ENSMUSG00000019590.16	ENSMUSG00000019590	MGI:103253	chr11:105933701-105945253	Cyb561	cytochrome b-561	protein coding gene	Cyb561	21.8319	32.0881	0.555598	1.55471	0.0065	0.0304115		GO:0005996	monosaccharide metabolic process	32	10	4.98	33	0.271	0.0189
ENSMUSG00000055413.12	ENSMUSG00000055413	MGI:95934	chr17:35394125-35397588	H2-Q5	histocompatibility 2, Q region locus 5	polymorphic pseudogene	H2-Q5	10.5088	1.58605	-2.7281	-3.32439	5e-05	0.000421341		GO:0051239	regulation of multicellular organismal p...	408	145	104.96	34	0.31651	1.8e-07		ENSMUSG00000035158.15	ENSMUSG00000035158	MGI:104554	chr6:97807051-98021349	Mitf	melanogenesis associated transcription factor	protein coding gene	Mitf	24.2025	35.5764	0.555765	1.72693	0.00255	0.0138258		GO:0098732	macromolecule deacylation	15	6	2.34	34	0.0195	0.0195
ENSMUSG00000069662.5	ENSMUSG00000069662	MGI:96907	chr10:37133374-37138920	Marcks	myristoylated alanine rich protein kinase C substrate	protein coding gene	Marcks	9.39595	1.49451	-2.65237	-4.26881	5e-05	0.000421341		GO:0042221	response to chemical	451	157	116.02	35	0.93373	2e-07		ENSMUSG00000030397.10	ENSMUSG00000030397	MGI:1920955	chr7:19424774-19458821	Mark4	MAP/microtubule affinity regulating kinase 4	protein coding gene	Mark4	8.46821	12.4479	0.555777	1.56567	0.00745	0.0340796		GO:0009062	fatty acid catabolic process	15	6	2.34	35	0.0195	0.0195
ENSMUSG00000087060.7	ENSMUSG00000087060	MGI:1919985	chr11:16935153-16951099	Eldr	Egfr long non-coding downstream RNA	lncRNA gene	Eldr	18.9485	3.03481	-2.64241	-4.43067	5e-05	0.000421341		GO:0002697	regulation of immune effector process	60	34	15.44	36	0.03561	2e-07		ENSMUSG00000027540.13	ENSMUSG00000027540	MGI:97805	chr2:167932326-167979385	Ptpn1	protein tyrosine phosphatase, non-receptor type 1	protein coding gene	Ptpn1	55.0426	81.0117	0.557582	1.7187	0.0026	0.0140585		GO:0035601	protein deacylation	15	6	2.34	36	0.0195	0.0195
ENSMUSG00000107215.1	ENSMUSG00000107215	MGI:5663334	chr6:3333193-3346097	Gm43197	predicted gene 43197	unclassified gene	Gm43197	7.99005	1.28441	-2.6371	-2.92289	0.00055	0.00366046		GO:0071310	cellular response to organic substance	278	106	71.52	37	0.05196	3.2e-07		ENSMUSG00000075595.9	ENSMUSG00000075595	MGI:2442221	chr11:95700105-95772353	Zfp652	zinc finger protein 652	protein coding gene	Zfp652	9.28475	13.6814	0.559279	1.56978	0.00685	0.0317817		GO:0032091	negative regulation of protein binding	15	6	2.34	37	0.0195	0.0195
ENSMUSG00000107017.1	ENSMUSG00000107017	MGI:5663333	chr6:3325741-3327855	Gm43196	predicted gene 43196	unclassified gene	Gm43196	4.22479	0.682526	-2.62993	-2.75458	0.0004	0.00276583		GO:0002366	leukocyte activation involved in immune ...	39	25	10.03	38	0.1545	3.6e-07		ENSMUSG00000024140.9	ENSMUSG00000024140	MGI:109169	chr17:86753906-86833410	Epas1	endothelial PAS domain protein 1	protein coding gene	Epas1	4.77827	7.07379	0.565994	1.49167	0.0108	0.0463632		GO:0032787	monocarboxylic acid metabolic process	66	17	10.28	38	0.1759	0.0199
ENSMUSG00000001281.9	ENSMUSG00000001281	MGI:96616	chr15:102215994-102231935	Itgb7	integrin beta 7	protein coding gene	Itgb7	2.5371	0.411445	-2.62441	-2.61512	0.00085	0.00536196		GO:0007154	cell communication	582	192	149.72	39	0.92477	4e-07		ENSMUSG00000050390.12	ENSMUSG00000050390	MGI:2140651	chr4:129189759-129248443	C77080	expressed sequence C77080	protein coding gene	C77080	19.7982	29.3107	0.566054	1.65642	0.0039	0.0198148		GO:0006323	DNA packaging	37	11	5.76	39	0.0206	0.0206
ENSMUSG00000054404.12	ENSMUSG00000054404	MGI:1329004	chr11:82910549-82962941	Slfn5	schlafen 5	protein coding gene	Slfn5	2.90071	0.472459	-2.61815	-2.89066	0.0001	0.000798739		GO:0001775	cell activation	152	66	39.1	40	0.01903	4.4e-07		ENSMUSG00000031903.6	ENSMUSG00000031903	MGI:2178076	chr8:106150398-106164713	Pla2g15	phospholipase A2, group XV	protein coding gene	Pla2g15	106.988	158.415	0.566251	1.76358	0.0027	0.014518		GO:0006006	glucose metabolic process	28	9	4.36	40	0.3314	0.0212
ENSMUSG00000030142.10	ENSMUSG00000030142	MGI:1861232	chr6:123281788-123289870	Clec4e	C-type lectin domain family 4, member e	protein coding gene	Clec4e	92.3157	15.4635	-2.5777	-7.29007	5e-05	0.000421341		GO:0071345	cellular response to cytokine stimulus	108	51	27.78	41	0.14191	4.7e-07		ENSMUSG00000054676.15	ENSMUSG00000054676	MGI:1919494	chr7:38182562-38197568	1600014C10Rik	RIKEN cDNA 1600014C10 gene	protein coding gene	1600014C10Rik	46.3176	68.6587	0.567882	1.60113	0.00435	0.0217264		GO:0016042	lipid catabolic process	42	12	6.54	41	0.7556	0.0218
ENSMUSG00000029378.5	ENSMUSG00000029378	MGI:88068	chr5:91139598-91148432	Areg	amphiregulin	protein coding gene	Areg	48.8352	8.27264	-2.5615	-6.11126	5e-05	0.000421341		GO:0002253	activation of immune response	65	35	16.72	42	0.03217	7.3e-07		ENSMUSG00000022614.7	ENSMUSG00000022614	MGI:2146015	chr15:89351003-89355659	Lmf2	lipase maturation factor 2	protein coding gene	Lmf2	12.545	18.6599	0.572833	1.57074	0.00725	0.0333172		GO:0051253	negative regulation of RNA metabolic pro...	158	34	24.61	42	0.6131	0.0228
ENSMUSG00000000562.5	ENSMUSG00000000562	MGI:104847	chr3:105870857-105924042	Adora3	adenosine A3 receptor	protein coding gene	Adora3	2.45023	0.416875	-2.55523	-1.44139	0.00955	0.0418729		GO:0002263	cell activation involved in immune respo...	40	25	10.29	43	0.2024	7.3e-07		ENSMUSG00000022150.16	ENSMUSG00000022150	MGI:109175	chr15:6386747-6440705	Dab2	disabled 2, mitogen-responsive phosphoprotein	protein coding gene	Dab2	114.536	170.851	0.576937	1.74023	0.00345	0.0178689		GO:0006629	lipid metabolic process	158	34	24.61	43	0.2557	0.0228
ENSMUSG00000108555.1	ENSMUSG00000108555	MGI:5010495	chr7:80343103-80347993	Gm18310	predicted gene, 18310	pseudogene	Gm18310	5.70049	0.977531	-2.54387	-3.62285	5e-05	0.000421341		GO:0002250	adaptive immune response	73	38	18.78	44	0.04354	7.5e-07		ENSMUSG00000039886.8	ENSMUSG00000039886	MGI:2686991	chr5:135735484-135744448	Tmem120a	transmembrane protein 120A	protein coding gene	Tmem120a	24.0903	35.9455	0.577355	1.54794	0.0067	0.0311947		GO:0062012	regulation of small molecule metabolic p...	52	14	8.1	44	0.2026	0.0231
ENSMUSG00000076617.9	ENSMUSG00000076617	MGI:96448	chr12:113418557-113422730	Ighm	immunoglobulin heavy constant mu	gene segment	Ighm	4.30086	0.739228	-2.54053	-2.68864	0.0008	0.00508542		GO:0002764	immune response-regulating signaling pat...	60	33	15.44	45	0.03594	8.1e-07		ENSMUSG00000035212.14	ENSMUSG00000035212	MGI:2687005	chr4:101647717-101659364	Leprot	leptin receptor overlapping transcript	protein coding gene	Leprot	52.3817	78.1956	0.578024	1.74263	0.00315	0.0165457		GO:0006109	regulation of carbohydrate metabolic pro...	24	8	3.74	45	0.4111	0.0236
ENSMUSG00000017009.3	ENSMUSG00000017009	MGI:1349164	chr2:164424246-164443186	Sdc4	syndecan 4	protein coding gene	Sdc4	6.44049	1.14447	-2.49249	-3.47497	5e-05	0.000421341		GO:0043207	response to external biotic stimulus	136	60	34.99	46	0.07046	8.2e-07		ENSMUSG00000011877.13	ENSMUSG00000011877	MGI:1927140	chr11:77493561-77507786	Git1	GIT ArfGAP 1	protein coding gene	Git1	7.30183	10.9013	0.578171	1.58089	0.00655	0.0306113		GO:1903846	positive regulation of cellular response...	8	4	1.25	46	0.024	0.024
ENSMUSG00000021298.7	ENSMUSG00000021298	MGI:1890220	chr12:112850875-112860916	Gpr132	G protein-coupled receptor 132	protein coding gene	Gpr132	5.1542	0.929399	-2.47138	-3.03787	0.0002	0.00149248		GO:0051707	response to other organism	136	60	34.99	47	0.07046	8.2e-07		ENSMUSG00000033557.17	ENSMUSG00000033557	MGI:2443990	chr1:156678531-156719086	Fam20b	family with sequence similarity 20, member B	protein coding gene	Fam20b	14.9492	22.3345	0.579202	1.73225	0.00295	0.0156502		GO:0007589	body fluid secretion	8	4	1.25	47	0.024	0.024
ENSMUSG00000103336.1	ENSMUSG00000103336	MGI:5611221	chr9:88985190-88986178	Gm37993	predicted gene, 37993	unclassified gene	Gm37993	18.7634	3.4308	-2.4513	-2.87932	0.0001	0.000798739		GO:1901700	response to oxygen-containing compound	201	81	51.71	48	0.00371	8.5e-07		ENSMUSG00000039813.14	ENSMUSG00000039813	MGI:2652885	chr4:46604389-46650209	Tbc1d2	TBC1 domain family, member 2	protein coding gene	Tbc1d2	10.8947	16.2964	0.580925	1.68232	0.00285	0.0152015		GO:0030511	positive regulation of transforming grow...	8	4	1.25	48	0.024	0.024
ENSMUSG00000027368.6	ENSMUSG00000027368	MGI:101911	chr2:127336158-127338376	Dusp2	dual specificity phosphatase 2	protein coding gene	Dusp2	12.9288	2.36589	-2.45014	-3.43253	5e-05	0.000421341		GO:0048584	positive regulation of response to stimu...	266	101	68.43	49	0.01142	8.7e-07		ENSMUSG00000035824.6	ENSMUSG00000035824	MGI:1913266	chr8:104226690-104248558	Tk2	thymidine kinase 2, mitochondrial	protein coding gene	Tk2	9.68652	14.5132	0.583313	1.48538	0.011	0.0470719		GO:0051196	regulation of coenzyme metabolic process	8	4	1.25	49	0.024	0.024
ENSMUSG00000103581.1	ENSMUSG00000103581	MGI:5611061	chr9:88980920-88984176	Gm37833	predicted gene, 37833	unclassified gene	Gm37833	17.5339	3.21311	-2.4481	-5.026	5e-05	0.000421341		GO:1901701	cellular response to oxygen-containing c...	156	66	40.13	50	0.01204	1.4e-06		ENSMUSG00000033467.12	ENSMUSG00000033467	MGI:1889506	chr5:109554708-109558993	Crlf2	cytokine receptor-like factor 2	protein coding gene	Crlf2	27.3106	40.977	0.585353	1.58441	0.0054	0.0260367		GO:0055114	oxidation-reduction process	88	21	13.7	50	0.1608	0.0241
ENSMUSG00000107019.1	ENSMUSG00000107019	MGI:5663819	chr5:93176969-93179059	Gm43682	predicted gene 43682	unclassified gene	Gm43682	19.2887	3.61017	-2.41762	-4.39754	5e-05	0.000421341		GO:0009605	response to external stimulus	295	109	75.89	51	0.33394	1.4e-06		ENSMUSG00000040711.7	ENSMUSG00000040711	MGI:2442062	chr11:32347819-32428173	Sh3pxd2b	SH3 and PX domains 2B	protein coding gene	Sh3pxd2b	29.9592	45.016	0.587437	1.83288	0.0016	0.00927428		GO:0010675	regulation of cellular carbohydrate meta...	20	7	3.11	51	0.5216	0.0257
ENSMUSG00000029810.15	ENSMUSG00000029810	MGI:1916348	chr6:48833817-48841374	Tmem176b	transmembrane protein 176B	protein coding gene	Tmem176b	14.6044	2.74497	-2.41154	-2.98551	5e-05	0.000421341		GO:0031325	positive regulation of cellular metaboli...	395	138	101.61	52	0.42627	1.5e-06		ENSMUSG00000040997.13	ENSMUSG00000040997	MGI:1915938	chr14:54254187-54269164	Abhd4	abhydrolase domain containing 4	protein coding gene	Abhd4	10.1813	15.304	0.587988	1.54549	0.00675	0.0313886		GO:1903828	negative regulation of cellular protein ...	16	6	2.49	52	0.0272	0.0272
ENSMUSG00000030223.14	ENSMUSG00000030223	MGI:1097152	chr6:137252333-137463233	Ptpro	protein tyrosine phosphatase, receptor type, O	protein coding gene	Ptpro	3.95264	0.777654	-2.34562	-2.93175	5e-05	0.000421341		GO:0009607	response to biotic stimulus	141	61	36.27	53	0.05166	1.5e-06		ENSMUSG00000030301.17	ENSMUSG00000030301	MGI:1914265	chr6:147475870-147632612	Ccdc91	coiled-coil domain containing 91	protein coding gene	Ccdc91	6.21109	9.35183	0.590404	1.4817	0.0113	0.0481288		GO:0072329	monocarboxylic acid catabolic process	16	6	2.49	53	0.0272	0.0272
ENSMUSG00000049103.13	ENSMUSG00000049103	MGI:106185	chr9:124101949-124113557	Ccr2	chemokine (C-C motif) receptor 2	protein coding gene	Ccr2	13.9119	2.75223	-2.33765	-4.01571	5e-05	0.000421341		GO:0002286	T cell activation involved in immune res...	21	16	5.4	54	0.00794	1.6e-06		ENSMUSG00000043157.7	ENSMUSG00000043157	MGI:2444054	chr14:61292979-61318146	Arl11	ADP-ribosylation factor-like 11	protein coding gene	Arl11	45.5338	68.7068	0.593516	1.77505	0.0018	0.0102645		GO:0030808	regulation of nucleotide biosynthetic pr...	12	5	1.87	54	0.0273	0.0273
ENSMUSG00000031880.6	ENSMUSG00000031880	MGI:1930943	chr8:104628065-104631321	Rrad	Ras-related associated with diabetes	protein coding gene	Rrad	3.81796	0.755855	-2.33662	-2.29539	0.0016	0.00927428		GO:0051252	regulation of RNA metabolic process	347	124	89.27	55	0.0225	1.7e-06		ENSMUSG00000023068.14	ENSMUSG00000023068	MGI:1196365	chr10:52417546-52440192	Nus1	NUS1 dehydrodolichyl diphosphate synthase subunit	protein coding gene	Nus1	29.7107	44.8564	0.594331	1.8423	0.00155	0.00902124		GO:1900371	regulation of purine nucleotide biosynth...	12	5	1.87	55	0.0273	0.0273
ENSMUSG00000095369.1	ENSMUSG00000095369	MGI:5434023	chr16:10912011-10914797	Gm21859	predicted gene, 21859	lncRNA gene	Gm21859	6.46982	1.29977	-2.31547	-2.40564	0.00175	0.0100175		GO:0002443	leukocyte mediated immunity	59	32	15.18	56	0.0676	1.8e-06		ENSMUSG00000024969.15	ENSMUSG00000024969	MGI:99638	chr19:7275395-7341819	Mark2	MAP/microtubule affinity regulating kinase 2	protein coding gene	Mark2	34.1661	51.7033	0.597688	1.84664	0.00135	0.00801047		GO:0006635	fatty acid beta-oxidation	12	5	1.87	56	0.0273	0.0273
ENSMUSG00000103967.1	ENSMUSG00000103967	MGI:5611442	chr9:88680938-88681926	Gm38214	predicted gene, 38214	unclassified gene	Gm38214	25.7687	5.18726	-2.31257	-3.27976	5e-05	0.000421341		GO:0080134	regulation of response to stress	182	74	46.82	57	0.00095	1.9e-06		ENSMUSG00000028108.15	ENSMUSG00000028108	MGI:103060	chr3:95734146-95739569	Ecm1	extracellular matrix protein 1	protein coding gene	Ecm1	16.4349	24.8917	0.598897	1.55966	0.00855	0.0382009		GO:0009395	phospholipid catabolic process	5	3	0.78	57	0.0293	0.0293
ENSMUSG00000043953.12	ENSMUSG00000043953	MGI:1920904	chr9:111054485-111057519	Ccrl2	chemokine (C-C motif) receptor-like 2	protein coding gene	Ccrl2	419.888	85.5655	-2.2949	-6.65794	5e-05	0.000421341		GO:0019222	regulation of metabolic process	642	205	165.16	58	0.08865	2.3e-06		ENSMUSG00000032420.7	ENSMUSG00000032420	MGI:99782	chr9:88327196-88372092	Nt5e	5' nucleotidase, ecto	protein coding gene	Nt5e	12.4475	18.8728	0.60046	1.72185	0.00335	0.0174321		GO:0048841	regulation of axon extension involved in...	5	3	0.78	58	0.0293	0.0293
ENSMUSG00000037552.17	ENSMUSG00000037552	MGI:2141874	chr7:28359603-28372494	Plekhg2	pleckstrin homology domain containing, family G (with RhoGef domain) member 2	protein coding gene	Plekhg2	12.1988	2.61209	-2.22346	-5.20052	5e-05	0.000421341		GO:0002520	immune system development	161	67	41.42	59	0.22317	2.4e-06		ENSMUSG00000028184.12	ENSMUSG00000028184	MGI:2139714	chr3:148815585-149004031	Adgrl2	adhesion G protein-coupled receptor L2	protein coding gene	Adgrl2	18.406	27.9419	0.60225	1.75576	0.0025	0.0135948		GO:0048846	axon extension involved in axon guidance	5	3	0.78	59	0.0293	0.0293
ENSMUSG00000027737.10	ENSMUSG00000027737	MGI:1347355	chr3:49892525-50443614	Slc7a11	solute carrier family 7 (cationic amino acid transporter, y+ system), member 11	protein coding gene	Slc7a11	22.6258	4.87985	-2.21306	-4.77418	5e-05	0.000421341		GO:0002460	adaptive immune response based on somati...	57	31	14.66	60	0.22678	2.5e-06		ENSMUSG00000035355.15	ENSMUSG00000035355	MGI:2156184	chr11:100740375-100759942	Kcnh4	potassium voltage-gated channel, subfamily H (eag-related), member 4	protein coding gene	Kcnh4	9.06995	13.8037	0.605886	1.59612	0.0056	0.0268461		GO:0030857	negative regulation of epithelial cell d...	5	3	0.78	60	0.0293	0.0293
ENSMUSG00000091971.3	ENSMUSG00000091971	MGI:96244	chr17:34969189-34972156	Hspa1a	heat shock protein 1A	protein coding gene	Hspa1a	38.494	8.42083	-2.1926	-5.593	5e-05	0.000421341		GO:0060255	regulation of macromolecule metabolic pr...	590	191	151.78	61	0.03706	2.5e-06		ENSMUSG00000035969.15	ENSMUSG00000035969	MGI:2140371	chr4:43381978-43429134	Rusc2	RUN and SH3 domain containing 2	protein coding gene	Rusc2	5.77742	8.80296	0.607563	1.64432	0.00395	0.0200313		GO:0007595	lactation	5	3	0.78	61	0.0293	0.0293
ENSMUSG00000044390.4	ENSMUSG00000044390	MGI:2681860	chr19:5891138-5894107	Tigd3	tigger transposable element derived 3	protein coding gene	Tigd3	2.7928	0.612779	-2.18827	-2.23624	0.00325	0.0169893		GO:0008283	cell proliferation	258	97	66.37	62	0.24879	2.7e-06		ENSMUSG00000034714.9	ENSMUSG00000034714	MGI:2157091	chr11:114675430-114720977	Ttyh2	tweety family member 2	protein coding gene	Ttyh2	27.0219	41.1815	0.607866	1.89551	0.00065	0.00424086		GO:1902284	neuron projection extension involved in ...	5	3	0.78	62	0.0293	0.0293
ENSMUSG00000056529.7	ENSMUSG00000056529	MGI:106066	chr4:132564066-132582683	Ptafr	platelet-activating factor receptor	protein coding gene	Ptafr	16.4817	3.63344	-2.18145	-5.08451	5e-05	0.000421341		GO:0009617	response to bacterium	108	49	27.78	63	0.07226	3.6e-06		ENSMUSG00000025575.14	ENSMUSG00000025575	MGI:1923275	chr11:118406288-118419086	Cant1	calcium activated nucleotidase 1	protein coding gene	Cant1	17.2149	26.2506	0.608692	1.6908	0.00425	0.0213029		GO:0034308	primary alcohol metabolic process	5	3	0.78	63	0.0293	0.0293
ENSMUSG00000107841.1	ENSMUSG00000107841	MGI:5690577	chr6:54902421-54905728	Gm44185	predicted gene, 44185	unclassified gene	Gm44185	2.35182	0.522608	-2.16998	-2.1113	0.0017	0.00977206		GO:0051171	regulation of nitrogen compound metaboli...	563	183	144.83	64	0.06038	3.7e-06		ENSMUSG00000015776.12	ENSMUSG00000015776	MGI:98446	chr2:26905261-26910677	Med22	mediator complex subunit 22	protein coding gene	Med22	15.1534	23.1211	0.609567	1.69497	0.00295	0.0156502		GO:0001755	neural crest cell migration	5	3	0.78	64	0.0293	0.0293
ENSMUSG00000049037.8	ENSMUSG00000049037	MGI:3036291	chr6:122921847-122934619	Clec4a1	C-type lectin domain family 4, member a1	protein coding gene	Clec4a1	4.60718	1.02957	-2.16184	-2.0365	0.00625	0.0294299		GO:0045321	leukocyte activation	132	57	33.96	65	0.13929	3.8e-06		ENSMUSG00000079164.8	ENSMUSG00000079164	MGI:1858171	chr1:182954787-182976044	Tlr5	toll-like receptor 5	protein coding gene	Tlr5	16.4136	25.0455	0.609661	1.7329	0.00295	0.0156502		GO:0042754	negative regulation of circadian rhythm	5	3	0.78	65	0.0293	0.0293
ENSMUSG00000102533.1	ENSMUSG00000102533	MGI:5610454	chr9:88682931-88686186	Gm37226	predicted gene, 37226	unclassified gene	Gm37226	23.4005	5.23087	-2.16141	-4.98381	5e-05	0.000421341		GO:0002285	lymphocyte activation involved in immune...	33	21	8.49	66	0.15781	3.9e-06		ENSMUSG00000028975.16	ENSMUSG00000028975	MGI:1927868	chr4:148960325-149099876	Pex14	peroxisomal biogenesis factor 14	protein coding gene	Pex14	9.80722	15.0316	0.616083	1.60767	0.00605	0.0286447		GO:0046320	regulation of fatty acid oxidation	5	3	0.78	66	0.0293	0.0293
ENSMUSG00000033082.10	ENSMUSG00000033082	MGI:2444151	chr6:129424771-129452000	Clec1a	C-type lectin domain family 1, member a	protein coding gene	Clec1a	25.7393	5.83845	-2.14032	-5.59037	5e-05	0.000421341		GO:0048534	hematopoietic or lymphoid organ developm...	154	64	39.62	67	0.00763	4.5e-06		ENSMUSG00000061397.7	ENSMUSG00000061397	MGI:2385030	chr15:101929331-101940324	Krt79	keratin 79	protein coding gene	Krt79	84.9239	130.229	0.616811	1.8836	0.00135	0.00801047		GO:0000266	mitochondrial fission	5	3	0.78	67	0.0293	0.0293
ENSMUSG00000019850.11	ENSMUSG00000019850	MGI:1196377	chr10:19000909-19015410	Tnfaip3	tumor necrosis factor, alpha-induced protein 3	protein coding gene	Tnfaip3	378.381	86.1462	-2.13498	-5.71337	5e-05	0.000421341		GO:0032501	multicellular organismal process	658	208	169.27	68	0.6889	4.6e-06		ENSMUSG00000028337.14	ENSMUSG00000028337	MGI:1345966	chr4:46506846-46602202	Coro2a	coronin, actin binding protein 2A	protein coding gene	Coro2a	13.0613	20.0906	0.621225	1.65482	0.0041	0.0206602		GO:0048871	multicellular organismal homeostasis	74	18	11.52	68	0.0297	0.0297
ENSMUSG00000038418.7	ENSMUSG00000038418	MGI:95295	chr18:34859822-34864984	Egr1	early growth response 1	protein coding gene	Egr1	723.073	165.701	-2.12556	-5.09277	5e-05	0.000421341		GO:0032755	positive regulation of interleukin-6 pro...	16	13	4.12	69	4.7e-06	4.7e-06		ENSMUSG00000058454.15	ENSMUSG00000058454	MGI:1298378	chr7:143823166-143848410	Dhcr7	7-dehydrocholesterol reductase	protein coding gene	Dhcr7	14.3909	22.189	0.624683	1.63259	0.00565	0.0270478		GO:0060541	respiratory system development	25	8	3.89	69	0.0301	0.0301
ENSMUSG00000109864.1	ENSMUSG00000109864	MGI:1913591	chr10:82859205-82897724	Eid3	EP300 interacting inhibitor of differentiation 3	protein coding gene	Eid3	57.7233	13.4076	-2.1061	-1.80241	0.00815	0.0367109		GO:0045087	innate immune response	109	49	28.04	70	0.0011	5e-06		ENSMUSG00000072601.4	ENSMUSG00000072601	MGI:108021	chr14:43818764-43875517	Ear1	eosinophil-associated, ribonuclease A family, member 1	protein coding gene	Ear1	695.581	1074.11	0.626848	1.92843	0.00105	0.00644413		GO:0120162	positive regulation of cold-induced ther...	25	8	3.89	70	0.0301	0.0301
ENSMUSG00000018899.16	ENSMUSG00000018899	MGI:96590	chr11:53770013-53778374	Irf1	interferon regulatory factor 1	protein coding gene	Irf1	33.9717	7.96065	-2.09338	-5.57331	5e-05	0.000421341		GO:0033993	response to lipid	112	50	28.81	71	0.07739	5.1e-06		ENSMUSG00000054277.7	ENSMUSG00000054277	MGI:1913501	chr15:83299739-83350247	Arfgap3	ADP-ribosylation factor GTPase activating protein 3	protein coding gene	Arfgap3	7.39115	11.4458	0.63095	1.64701	0.0047	0.0232018		GO:0030323	respiratory tube development	25	8	3.89	71	0.0301	0.0301
ENSMUSG00000058427.10	ENSMUSG00000058427	MGI:1340094	chr5:90903870-90905938	Cxcl2	chemokine (C-X-C motif) ligand 2	protein coding gene	Cxcl2	802.786	189.27	-2.08457	-5.77198	5e-05	0.000421341		GO:0031323	regulation of cellular metabolic process	595	191	153.06	72	0.19955	5.2e-06		ENSMUSG00000032013.5	ENSMUSG00000032013	MGI:1919419	chr9:43310762-43336125	Trim29	tripartite motif-containing 29	protein coding gene	Trim29	12.3548	19.1596	0.633002	1.8239	0.00085	0.00536196		GO:0030324	lung development	25	8	3.89	72	0.0301	0.0301
ENSMUSG00000040435.12	ENSMUSG00000040435	MGI:1927072	chr7:45461696-45526268	Ppp1r15a	protein phosphatase 1, regulatory subunit 15A	protein coding gene	Ppp1r15a	77.1508	18.3715	-2.07021	-3.69063	5e-05	0.000421341		GO:0009893	positive regulation of metabolic process	432	146	111.13	73	0.49261	6.4e-06		ENSMUSG00000036098.15	ENSMUSG00000036098	MGI:2684944	chr19:10208271-10240748	Myrf	myelin regulatory factor	protein coding gene	Myrf	3.01312	4.67319	0.63315	1.50154	0.00875	0.038939		GO:1901615	organic hydroxy compound metabolic proce...	64	16	9.97	73	0.031	0.031
ENSMUSG00000051379.12	ENSMUSG00000051379	MGI:1918686	chr2:140395308-142392966	Flrt3	fibronectin leucine rich transmembrane protein 3	protein coding gene	Flrt3	5.26387	1.25362	-2.07003	-2.44743	0.00265	0.0142886		GO:0002699	positive regulation of immune effector p...	41	24	10.55	74	0.00656	6.6e-06		ENSMUSG00000026390.7	ENSMUSG00000026390	MGI:1309998	chr1:120474537-120505024	Marco	macrophage receptor with collagenous structure	protein coding gene	Marco	22.2035	34.4851	0.635188	1.73298	0.00515	0.0250305		GO:0007167	enzyme linked receptor protein signaling...	96	22	14.95	74	0.0329	0.0329
ENSMUSG00000015852.13	ENSMUSG00000015852	MGI:1933397	chr3:87250757-87263599	Fcrls	Fc receptor-like S, scavenger receptor	protein coding gene	Fcrls	4.15519	1.00302	-2.05056	-2.61976	0.0005	0.00336692		GO:0008284	positive regulation of cell proliferatio...	137	58	35.24	75	0.0061	6.7e-06		ENSMUSG00000042997.13	ENSMUSG00000042997	MGI:2444520	chr3:53448582-53463332	Nhlrc3	NHL repeat containing 3	protein coding gene	Nhlrc3	15.5333	24.1294	0.635422	1.90584	0.0014	0.0082646		GO:0017015	regulation of transforming growth factor...	21	7	3.27	75	0.0336	0.0336
ENSMUSG00000039109.15	ENSMUSG00000039109	MGI:1921395	chr13:36867177-37050244	F13a1	coagulation factor XIII, A1 subunit	protein coding gene	F13a1	5.87332	1.42663	-2.04157	-3.7308	5e-05	0.000421341		GO:0080090	regulation of primary metabolic process	579	186	148.95	76	0.08093	7.6e-06		ENSMUSG00000047264.8	ENSMUSG00000047264	MGI:2153740	chr8:3493137-3497208	Zfp358	zinc finger protein 358	protein coding gene	Zfp358	10.203	15.881	0.63831	1.52913	0.01	0.0434976		GO:0045934	negative regulation of nucleobase-contai...	169	35	26.32	76	0.6973	0.0363
ENSMUSG00000018930.3	ENSMUSG00000018930	MGI:98261	chr11:83662583-83664683	Ccl4	chemokine (C-C motif) ligand 4	protein coding gene	Ccl4	48.2753	11.8684	-2.02415	-3.4794	5e-05	0.000421341		GO:0043067	regulation of programmed cell death	217	83	55.82	77	0.08367	8e-06		ENSMUSG00000063382.5	ENSMUSG00000063382	MGI:1933114	chr9:44499135-44510388	Bcl9l	B cell CLL/lymphoma 9-like	protein coding gene	Bcl9l	6.30281	9.81837	0.639489	1.82495	0.00135	0.00801047		GO:0090288	negative regulation of cellular response...	17	6	2.65	77	0.0368	0.0368
ENSMUSG00000030157.5	ENSMUSG00000030157	MGI:2135589	chr6:129180614-129186534	Clec2d	C-type lectin domain family 2, member d	protein coding gene	Clec2d	23.528	5.81598	-2.01628	-3.64863	5e-05	0.000421341		GO:0008219	cell death	267	98	68.69	78	0.22767	8.5e-06		ENSMUSG00000027803.14	ENSMUSG00000027803	MGI:1917649	chr3:57455648-57575910	Wwtr1	WW domain containing transcription regulator 1	protein coding gene	Wwtr1	20.5819	32.065	0.639628	1.88641	0.001	0.00617708		GO:0006631	fatty acid metabolic process	50	13	7.79	78	0.3347	0.0369
ENSMUSG00000110018.1	ENSMUSG00000110018	MGI:1918682	chr15:5496265-5594984	5430437J10Rik	RIKEN cDNA 5430437J10 gene	lncRNA gene	RP24-502J3.1	2.3908	0.592905	-2.01162	-1.70173	0.0113	0.0481288		GO:0002757	immune response-activating signal transd...	57	30	14.66	79	0.57398	8.9e-06		ENSMUSG00000024066.8	ENSMUSG00000024066	MGI:98973	chr17:73883907-73950182	Xdh	xanthine dehydrogenase	protein coding gene	Xdh	6.15392	9.60403	0.642134	1.74041	0.0026	0.0140585		GO:0006334	nucleosome assembly	26	8	4.05	79	0.0378	0.0378
ENSMUSG00000090877.3	ENSMUSG00000090877	MGI:99517	chr17:34956435-34959238	Hspa1b	heat shock protein 1B	protein coding gene	Hspa1b	45.1446	11.2332	-2.00679	-5.28127	5e-05	0.000421341		GO:0010941	regulation of cell death	234	88	60.2	80	0.23592	9e-06		ENSMUSG00000029513.14	ENSMUSG00000029513	MGI:1336167	chr5:116009315-116024508	Prkab1	protein kinase, AMP-activated, beta 1 non-catalytic subunit	protein coding gene	Prkab1	7.16655	11.188	0.6426	1.51499	0.0096	0.0420532		GO:0046503	glycerolipid catabolic process	9	4	1.4	80	0.038	0.038
ENSMUSG00000086010.7	ENSMUSG00000086010	MGI:3705106	chr17:31152751-31165053	Gm15318	predicted gene 15318	lncRNA gene	Gm15318	5.46004	1.36682	-1.99809	-2.35002	0.0011	0.00671071		GO:0019219	regulation of nucleobase-containing comp...	374	129	96.21	81	0.05125	9.2e-06		ENSMUSG00000050144.13	ENSMUSG00000050144	MGI:2444391	chr3:88410497-88425139	Slc25a44	solute carrier family 25, member 44	protein coding gene	Slc25a44	10.868	16.9766	0.643467	1.77216	0.002	0.0112392		GO:0010771	negative regulation of cell morphogenesi...	9	4	1.4	81	0.038	0.038
ENSMUSG00000021461.16	ENSMUSG00000021461	MGI:95480	chr13:63304708-63431745	Fancc	Fanconi anemia, complementation group C	protein coding gene	Fancc	2.77183	0.699795	-1.98584	-2.2689	0.00125	0.00749757		GO:0007159	leukocyte cell-cell adhesion	68	34	17.49	82	0.00447	9.7e-06		ENSMUSG00000058761.5	ENSMUSG00000058761	MGI:1920257	chr7:99920253-99980448	Rnf169	ring finger protein 169	protein coding gene	Rnf169	8.85587	13.8604	0.646268	1.94392	0.001	0.00617708		GO:0034105	positive regulation of tissue remodeling	9	4	1.4	82	0.038	0.038
ENSMUSG00000074024.5	ENSMUSG00000074024	MGI:1915436	chr7:92734165-92741459	4632427E13Rik	RIKEN cDNA 4632427E13 gene	lncRNA gene	4632427E13Rik	3.88193	0.986864	-1.97585	-3.31291	5e-05	0.000421341		GO:0042981	regulation of apoptotic process	215	82	55.31	83	0.10462	1.1e-05		ENSMUSG00000051177.16	ENSMUSG00000051177	MGI:97613	chr2:134786066-135583584	Plcb1	phospholipase C, beta 1	protein coding gene	Plcb1	4.31337	6.75748	0.647672	1.79618	0.0022	0.0121925		GO:0006140	regulation of nucleotide metabolic proce...	13	5	2.02	83	0.0389	0.0389
ENSMUSG00000053113.3	ENSMUSG00000053113	MGI:1201791	chr11:117966078-117969186	Socs3	suppressor of cytokine signaling 3	protein coding gene	Socs3	39.0536	10.0889	-1.95269	-5.17759	5e-05	0.000421341		GO:0007249	I-kappaB kinase/NF-kappaB signaling	37	22	9.52	84	0.00133	1.1e-05		ENSMUSG00000050370.4	ENSMUSG00000050370	MGI:1333869	chr19:34473785-34481546	Ch25h	cholesterol 25-hydroxylase	protein coding gene	Ch25h	25.6923	40.2869	0.648976	1.48125	0.0103	0.0445815		GO:1900542	regulation of purine nucleotide metaboli...	13	5	2.02	84	0.0389	0.0389
ENSMUSG00000097021.7	ENSMUSG00000097021	MGI:1918524	chr9:75410183-75417709	4933433G15Rik	RIKEN cDNA 4933433G15 gene	lncRNA gene	4933433G15Rik	3.8729	1.00832	-1.94146	-1.92166	0.00405	0.0204521		GO:0002703	regulation of leukocyte mediated immunit...	37	22	9.52	85	0.11488	1.1e-05		ENSMUSG00000055850.12	ENSMUSG00000055850	MGI:1913760	chr6:72355446-72366956	Rnf181	ring finger protein 181	protein coding gene	Rnf181	30.4547	47.791	0.650074	1.68396	0.0039	0.0198148		GO:0071230	cellular response to amino acid stimulus	13	5	2.02	85	0.0389	0.0389
ENSMUSG00000015312.8	ENSMUSG00000015312	MGI:107776	chr10:80930090-80932204	Gadd45b	growth arrest and DNA-damage-inducible 45 beta	protein coding gene	Gadd45b	126.371	33.1098	-1.93234	-5.32718	5e-05	0.000421341		GO:0031347	regulation of defense response	94	43	24.18	86	0.01871	1.2e-05		ENSMUSG00000047777.9	ENSMUSG00000047777	MGI:2446217	chr4:151989632-151996258	Phf13	PHD finger protein 13	protein coding gene	Phf13	5.33352	8.38537	0.652788	1.51511	0.00895	0.0396794		GO:1901292	nucleoside phosphate catabolic process	13	5	2.02	86	0.0389	0.0389
ENSMUSG00000104654.1	ENSMUSG00000104654	MGI:5663951	chr9:111052780-111053193	Gm43814	predicted gene 43814	unclassified gene	Gm43814	26.6364	7.10696	-1.9061	-1.75676	0.01175	0.0496844		GO:0032774	RNA biosynthetic process	327	115	84.12	87	0.6126	1.2e-05		ENSMUSG00000010651.4	ENSMUSG00000010651	MGI:3605455	chr9:119102477-119157093	Acaa1b	acetyl-Coenzyme A acyltransferase 1B	protein coding gene	Acaa1b	41.2347	64.8768	0.653844	1.9537	0.00055	0.00366046		GO:0044281	small molecule metabolic process	193	39	30.06	87	0.2854	0.0398
ENSMUSG00000045377.5	ENSMUSG00000045377	MGI:1914270	chr11:69395646-69398234	Tmem88	transmembrane protein 88	protein coding gene	Tmem88	8.7843	2.37501	-1.88699	-2.06318	0.0032	0.0167675		GO:0046649	lymphocyte activation	109	48	28.04	88	0.25249	1.3e-05		ENSMUSG00000031584.16	ENSMUSG00000031584	MGI:95804	chr8:33653237-33698163	Gsr	glutathione reductase	protein coding gene	Gsr	72.2142	113.625	0.65393	1.97194	0.00065	0.00424086		GO:0044283	small molecule biosynthetic process	87	20	13.55	88	0.2041	0.0398
ENSMUSG00000045573.9	ENSMUSG00000045573	MGI:104629	chr4:4133530-4188703	Penk	preproenkephalin	protein coding gene	Penk	2.78459	0.753711	-1.88538	-2.07473	0.004	0.0202399		GO:0009611	response to wounding	66	33	16.98	89	0.00126	1.3e-05		ENSMUSG00000029175.17	ENSMUSG00000029175	MGI:1922169	chr5:30647932-30659729	Slc35f6	solute carrier family 35, member F6	protein coding gene	Slc35f6	23.6297	37.3371	0.660008	1.99328	0.00055	0.00366046		GO:0071495	cellular response to endogenous stimulus	137	29	21.34	89	0.0423	0.0423
ENSMUSG00000026177.11	ENSMUSG00000026177	MGI:1345275	chr1:74375194-74386062	Slc11a1	solute carrier family 11 (proton-coupled divalent metal ion transporters), member 1	protein coding gene	Slc11a1	3.08746	0.838237	-1.88099	-1.90838	0.00595	0.0282513		GO:0051094	positive regulation of developmental pro...	184	72	47.33	90	0.00375	1.4e-05		ENSMUSG00000042419.8	ENSMUSG00000042419	MGI:1340031	chr17:35220174-35238767	Nfkbil1	nuclear factor of kappa light polypeptide gene enhancer in B cells inhibitor like 1	protein coding gene	Nfkbil1	7.72478	12.255	0.665804	1.4924	0.01085	0.0465384		GO:0071103	DNA conformation change	41	11	6.39	90	0.0429	0.0429
ENSMUSG00000097081.1	ENSMUSG00000097081	MGI:3642471	chr12:111417429-111431182	Gm10425	predicted gene 10425	lncRNA gene	Gm10425	2.59395	0.70661	-1.87617	-2.39812	0.0005	0.00336692		GO:2001141	regulation of RNA biosynthetic process	321	113	82.58	91	0.03646	1.4e-05		ENSMUSG00000071074.9	ENSMUSG00000071074	MGI:106280	chr17:46248079-46252537	Yipf3	Yip1 domain family, member 3	protein coding gene	Yipf3	11.7052	18.5716	0.665947	1.68698	0.00475	0.023405		GO:1903844	regulation of cellular response to trans...	22	7	3.43	91	0.0429	0.0429
ENSMUSG00000027381.16	ENSMUSG00000027381	MGI:1197519	chr2:128126037-128162547	Bcl2l11	BCL2-like 11 (apoptosis facilitator)	protein coding gene	Bcl2l11	102.228	27.966	-1.87004	-5.47646	5e-05	0.000421341		GO:0002822	regulation of adaptive immune response b...	35	21	9	92	0.04943	1.5e-05		ENSMUSG00000048787.13	ENSMUSG00000048787	MGI:2679003	chr7:119852795-120095177	Dcun1d3	DCN1, defective in cullin neddylation 1, domain containing 3 (S. cerevisiae)	protein coding gene	Dcun1d3	13.2076	21.0127	0.669898	1.76039	0.0023	0.0126632		GO:0051100	negative regulation of binding	22	7	3.43	92	0.0429	0.0429
ENSMUSG00000066278.6	ENSMUSG00000066278	MGI:1916724	chr5:123973627-124032270	Vps37b	vacuolar protein sorting 37B	protein coding gene	Vps37b	7.2041	1.98265	-1.86139	-2.06444	0.00175	0.0100175		GO:0045185	maintenance of protein location	15	12	3.86	93	0.00105	1.5e-05		ENSMUSG00000039512.11	ENSMUSG00000039512	MGI:3041238	chr17:27856489-27900040	Uhrf1bp1	UHRF1 (ICBP90) binding protein 1	protein coding gene	Uhrf1bp1	2.95039	4.69805	0.671156	1.73752	0.00295	0.0156502		GO:0034728	nucleosome organization	27	8	4.2	93	0.0468	0.0468
ENSMUSG00000067203.7	ENSMUSG00000067203	MGI:95906	chr17:33974830-33978790	H2-K2	histocompatibility 2, K region locus 2	pseudogene	H2-K2	6.54974	1.81392	-1.85233	-2.375	0.0005	0.00336692		GO:0002292	T cell differentiation involved in immun...	17	13	4.37	94	0.07308	1.5e-05		ENSMUSG00000046711.15	ENSMUSG00000046711	MGI:96160	chr17:27556619-27565732	Hmga1	high mobility group AT-hook 1	protein coding gene	Hmga1	12.6109	20.1442	0.675691	1.53389	0.00865	0.0385722		GO:0034103	regulation of tissue remodeling	18	6	2.8	94	0.0482	0.0482
ENSMUSG00000045092.8	ENSMUSG00000045092	MGI:1096355	chr3:115710432-115715072	S1pr1	sphingosine-1-phosphate receptor 1	protein coding gene	S1pr1	2.51923	0.707286	-1.83262	-2.15792	0.00235	0.0128953		GO:0048646	anatomical structure formation involved ...	131	55	33.7	95	0.01057	1.6e-05		ENSMUSG00000028458.12	ENSMUSG00000028458	MGI:1201675	chr4:43441938-43454628	Tesk1	testis specific protein kinase 1	protein coding gene	Tesk1	5.62238	9.00408	0.679398	1.70301	0.0037	0.0189527		GO:2000113	negative regulation of cellular macromol...	167	34	26.01	95	0.7958	0.0487
ENSMUSG00000024430.13	ENSMUSG00000024430	MGI:1918382	chr18:12741323-12755146	Cabyr	calcium-binding tyrosine-(Y)-phosphorylation regulated (fibrousheathin 2)	protein coding gene	Cabyr	2.26655	0.63919	-1.82618	-1.37654	0.00325	0.0169893		GO:0048513	animal organ development	357	123	91.84	96	0.19737	1.8e-05		ENSMUSG00000006494.11	ENSMUSG00000006494	MGI:1926119	chr2:71873223-71903858	Pdk1	pyruvate dehydrogenase kinase, isoenzyme 1	protein coding gene	Pdk1	5.31966	8.52037	0.679584	1.72101	0.00455	0.0225793		GO:0001659	temperature homeostasis	37	10	5.76	96	0.0501	0.0501
ENSMUSG00000048537.15	ENSMUSG00000048537	MGI:2143230	chr9:44673232-44735198	Phldb1	pleckstrin homology like domain, family B, member 1	protein coding gene	Phldb1	5.76301	1.62867	-1.82313	-4.14113	5e-05	0.000421341		GO:1903706	regulation of hemopoiesis	78	37	20.07	97	0.03609	1.8e-05		ENSMUSG00000000184.12	ENSMUSG00000000184	MGI:88314	chr6:127122965-127212411	Ccnd2	cyclin D2	protein coding gene	Ccnd2	78.8725	126.881	0.685883	1.65712	0.00425	0.0213029		GO:1901617	organic hydroxy compound biosynthetic pr...	42	11	6.54	97	0.0504	0.0504
ENSMUSG00000030786.18	ENSMUSG00000030786	MGI:96607	chr7:128062639-128128160	Itgam	integrin alpha M	protein coding gene	Itgam	3.28375	0.938802	-1.80645	-2.9602	5e-05	0.000421341		GO:0097659	nucleic acid-templated transcription	326	114	83.86	98	0.70544	1.9e-05		ENSMUSG00000036611.5	ENSMUSG00000036611	MGI:1914734	chr9:25481546-25604110	Eepd1	endonuclease/exonuclease/phosphatase family domain containing 1	protein coding gene	Eepd1	24.0491	38.7416	0.687901	2.0957	0.00015	0.00115234		GO:2000479	regulation of cAMP-dependent protein kin...	6	3	0.93	98	0.0519	0.0519
ENSMUSG00000040552.8	ENSMUSG00000040552	MGI:1097680	chr6:122847137-122856161	C3ar1	complement component 3a receptor 1	protein coding gene	C3ar1	11.1306	3.23332	-1.78344	-3.57955	5e-05	0.000421341		GO:0006351	transcription	DNA-templated	326	114	83.86	99	0.70544		ENSMUSG00000022372.14	ENSMUSG00000022372	MGI:104295	chr15:66670752-66850721	Sla	src-like adaptor	protein coding gene	Sla	119.691	193.092	0.689975	2.03472	0.00055	0.00366046		GO:0035567	non-canonical Wnt signaling pathway	6	3	0.93	99	0.0519	0.0519
ENSMUSG00000107944.1	ENSMUSG00000107944	MGI:5690672	chr6:113415318-113419582	Gm44280	predicted gene, 44280	unclassified gene	Gm44280	4.12961	1.20313	-1.77922	-2.20642	0.0004	0.00276583		GO:0031349	positive regulation of defense response	56	29	14.41	100	0.10496	1.9e-05		ENSMUSG00000003346.14	ENSMUSG00000003346	MGI:106388	chr10:80583653-80590341	Abhd17a	abhydrolase domain containing 17A	protein coding gene	Abhd17a	20.4928	33.1836	0.69535	1.78129	0.00205	0.0114772		GO:0009648	photoperiodism	6	3	0.93	100	0.0519	0.0519
ENSMUSG00000031710.4	ENSMUSG00000031710	MGI:98894	chr8:83290351-83298452	Ucp1	uncoupling protein 1 (mitochondrial, proton carrier)	protein coding gene	Ucp1	2.80934	0.818537	-1.77911	-1.78112	0.00825	0.0370867											ENSMUSG00000028238.6	ENSMUSG00000028238	MGI:1924415	chr4:19876840-19922605	Atp6v0d2	ATPase, H+ transporting, lysosomal V0 subunit D2	protein coding gene	Atp6v0d2	441.061	715.86	0.698697	1.85247	0.00175	0.0100175
ENSMUSG00000055435.6	ENSMUSG00000055435	MGI:96909	chr8:115682941-115707794	Maf	avian musculoaponeurotic fibrosarcoma oncogene homolog	protein coding gene	Maf	2.94409	0.866469	-1.7646	-2.56889	5e-05	0.000421341											ENSMUSG00000080242.5	ENSMUSG00000080242	MGI:2151816	chr6:37806085-37806550	Atp6v0c-ps2	ATPase, H+ transporting, lysosomal V0 subunit C, pseudogene 2	pseudogene	Gm15487	137.975	224.15	0.700064	1.93972	0.00095	0.00590944
ENSMUSG00000048621.3	ENSMUSG00000048621	MGI:3647255	chrX:109196757-109200439	Gm6377	predicted gene 6377	protein coding gene	Gm6377	59.5135	17.6782	-1.75124	-4.75641	5e-05	0.000421341											ENSMUSG00000026478.14	ENSMUSG00000026478	MGI:99914	chr1:153218921-153332786	Lamc1	laminin, gamma 1	protein coding gene	Lamc1	2.32456	3.77742	0.700447	1.713	0.00385	0.0195974
ENSMUSG00000040663.8	ENSMUSG00000040663	MGI:1930088	chr19:4214237-4223490	Clcf1	cardiotrophin-like cytokine factor 1	protein coding gene	Clcf1	18.8103	5.58859	-1.75097	-3.64714	5e-05	0.000421341											ENSMUSG00000071652.6	ENSMUSG00000071652	MGI:1923578	chr19:8883731-8897890	Ints5	integrator complex subunit 5	protein coding gene	Ints5	6.79744	11.0523	0.701285	1.49564	0.01025	0.0444017
ENSMUSG00000036931.14	ENSMUSG00000036931	MGI:3041243	chr7:30421731-30428746	Nfkbid	nuclear factor of kappa light polypeptide gene enhancer in B cells inhibitor, delta	protein coding gene	Nfkbid	46.9539	13.9532	-1.75065	-4.57484	5e-05	0.000421341											ENSMUSG00000056501.3	ENSMUSG00000056501	MGI:88373	chr2:167688914-167690418	Cebpb	CCAAT/enhancer binding protein (C/EBP), beta	protein coding gene	Cebpb	1300.22	2117.81	0.703824	1.64617	0.00345	0.0178689
ENSMUSG00000036905.8	ENSMUSG00000036905	MGI:88224	chr4:136880128-136886187	C1qb	complement component 1, q subcomponent, beta polypeptide	protein coding gene	C1qb	35.2002	10.74	-1.71258	-3.63777	5e-05	0.000421341											ENSMUSG00000049608.8	ENSMUSG00000049608	MGI:2685064	chr1:85928482-85961007	Gpr55	G protein-coupled receptor 55	protein coding gene	Gpr55	7.01905	11.455	0.706636	1.87748	0.0021	0.0117158
ENSMUSG00000029385.14	ENSMUSG00000029385	MGI:1095734	chr5:93267256-93276231	Ccng2	cyclin G2	protein coding gene	Ccng2	31.8948	9.77153	-1.70667	-4.26663	5e-05	0.000421341											ENSMUSG00000037907.16	ENSMUSG00000037907	MGI:2144501	chr11:77470484-77489678	Ankrd13b	ankyrin repeat domain 13b	protein coding gene	Ankrd13b	4.59284	7.52547	0.712396	1.6692	0.0039	0.0198148
ENSMUSG00000026365.15	ENSMUSG00000026365	MGI:88385	chr1:140084707-140183411	Cfh	complement component factor h	protein coding gene	Cfh	5.52723	1.69868	-1.70214	-3.17889	5e-05	0.000421341											ENSMUSG00000025190.13	ENSMUSG00000025190	MGI:95791	chr19:43499751-43524605	Got1	glutamic-oxaloacetic transaminase 1, soluble	protein coding gene	Got1	6.21636	10.1955	0.713791	1.55359	0.00775	0.0352213
ENSMUSG00000056656.5	ENSMUSG00000056656	MGI:2444921	chr15:77747798-77755229	Apol8	apolipoprotein L 8	protein coding gene	Apol8	8.77562	2.71667	-1.69166	-3.07471	5e-05	0.000421341											ENSMUSG00000041075.8	ENSMUSG00000041075	MGI:108570	chr1:59482423-59486955	Fzd7	frizzled class receptor 7	protein coding gene	Fzd7	20.0865	32.9486	0.713986	2.18084	5e-05	0.000421341
ENSMUSG00000029373.7	ENSMUSG00000029373	MGI:1888711	chr5:90772434-90773383	Pf4	platelet factor 4	protein coding gene	Pf4	21.2612	6.64478	-1.67793	-2.03604	0.00305	0.0160976											ENSMUSG00000003528.14	ENSMUSG00000003528	MGI:1345283	chr16:17925210-17928219	Slc25a1	solute carrier family 25 (mitochondrial carrier, citrate transporter), member 1	protein coding gene	Slc25a1	18.0296	29.6008	0.715268	1.89285	0.0011	0.00671071
ENSMUSG00000020205.8	ENSMUSG00000020205	MGI:1096880	chr10:111506285-111508645	Phlda1	pleckstrin homology like domain, family A, member 1	protein coding gene	Phlda1	288.423	91.0849	-1.6629	-4.9605	5e-05	0.000421341											ENSMUSG00000035268.14	ENSMUSG00000035268	MGI:1343086	chr2:163658385-163726158	Pkig	protein kinase inhibitor, gamma	protein coding gene	Pkig	19.6349	32.2625	0.716436	1.7938	0.00135	0.00801047
ENSMUSG00000041797.7	ENSMUSG00000041797	MGI:2386796	chr11:110100748-110168196	Abca9	ATP-binding cassette, sub-family A (ABC1), member 9	protein coding gene	Abca9	2.44075	0.776059	-1.65309	-2.68196	0.0001	0.000798739											ENSMUSG00000020087.4	ENSMUSG00000020087	MGI:1919017	chr10:61695513-61702773	Tysnd1	trypsin domain containing 1	protein coding gene	Tysnd1	12.4532	20.4641	0.716585	1.78509	0.00235	0.0128953
ENSMUSG00000053560.4	ENSMUSG00000053560	MGI:104815	chr8:84661330-84662852	Ier2	immediate early response 2	protein coding gene	Ier2	366.368	116.866	-1.64844	-5.04743	5e-05	0.000421341											ENSMUSG00000021928.8	ENSMUSG00000021928	MGI:1915427	chr14:61339762-61360445	Ebpl	emopamil binding protein-like	protein coding gene	Ebpl	6.68723	10.9934	0.717155	1.49844	0.0104	0.0449404
ENSMUSG00000006310.10	ENSMUSG00000006310	MGI:1891838	chr7:30589680-30598869	Zbtb32	zinc finger and BTB domain containing 32	protein coding gene	Zbtb32	5.27577	1.68521	-1.64645	-2.0404	0.0002	0.00149248											ENSMUSG00000043008.8	ENSMUSG00000043008	MGI:2686922	chr16:19946498-19983037	Klhl6	kelch-like 6	protein coding gene	Klhl6	12.2545	20.2158	0.722171	1.94481	0.00075	0.00480664
ENSMUSG00000043468.4	ENSMUSG00000043468	MGI:1918328	chr3:98160659-98164169	Adam30	a disintegrin and metallopeptidase domain 30	protein coding gene	Adam30	10.4448	3.33948	-1.64509	-3.38044	5e-05	0.000421341											ENSMUSG00000028893.8	ENSMUSG00000028893	MGI:2651874	chr4:132492031-132510501	Sesn2	sestrin 2	protein coding gene	Sesn2	10.5713	17.4611	0.723992	2.01611	0.0004	0.00276583
ENSMUSG00000042286.13	ENSMUSG00000042286	MGI:2178742	chr14:31134852-31168641	Stab1	stabilin 1	protein coding gene	Stab1	3.21141	1.02959	-1.64113	-3.11505	5e-05	0.000421341											ENSMUSG00000022512.2	ENSMUSG00000022512	MGI:1276109	chr16:26356641-26371841	Cldn1	claudin 1	protein coding gene	Cldn1	14.2363	23.5283	0.724827	1.92881	0.00155	0.00902124
ENSMUSG00000002985.16	ENSMUSG00000002985	MGI:88057	chr7:19696108-19699188	Apoe	apolipoprotein E	protein coding gene	Apoe	238.759	76.7926	-1.63652	-3.09547	5e-05	0.000421341											ENSMUSG00000036826.14	ENSMUSG00000036826	MGI:3655979	chr7:30563300-30567962	Igflr1	IGF-like family receptor 1	protein coding gene	Igflr1	16.5807	27.422	0.725835	1.56632	0.008	0.0361524
ENSMUSG00000025498.15	ENSMUSG00000025498	MGI:1859212	chr7:141262705-141266481	Irf7	interferon regulatory factor 7	protein coding gene	Irf7	3.27689	1.05438	-1.63594	-2.02049	0.0024	0.0131313											ENSMUSG00000046341.5	ENSMUSG00000046341	MGI:3651631	chr4:69925629-69926079	Gm11223	predicted gene 11223	pseudogene	Gm11223	34.6601	57.6437	0.733887	1.52848	0.0115	0.0488355
ENSMUSG00000037405.7	ENSMUSG00000037405	MGI:96392	chr9:21015959-21028797	Icam1	intercellular adhesion molecule 1	protein coding gene	Icam1	84.0823	27.1288	-1.63198	-4.98786	5e-05	0.000421341											ENSMUSG00000042148.8	ENSMUSG00000042148	MGI:1917633	chr11:63962626-64079466	Cox10	heme A:farnesyltransferase cytochrome c oxidase assembly factor 10	protein coding gene	Cox10	3.68897	6.14271	0.735656	1.53395	0.00815	0.0367109
ENSMUSG00000023947.7	ENSMUSG00000023947	MGI:1194908	chr17:45555715-45563169	Nfkbie	nuclear factor of kappa light polypeptide gene enhancer in B cells inhibitor, epsilon	protein coding gene	Nfkbie	37.9983	12.262	-1.63174	-4.55141	5e-05	0.000421341											ENSMUSG00000038393.14	ENSMUSG00000038393	MGI:1889549	chr3:96555787-96566801	Txnip	thioredoxin interacting protein	protein coding gene	Txnip	173.626	289.692	0.738538	2.0195	0.00065	0.00424086
ENSMUSG00000102599.1	ENSMUSG00000102599	MGI:5611614	chr2:6479689-6483110	Gm38386	predicted gene, 38386	unclassified gene	Gm38386	3.70149	1.19708	-1.62859	-2.32803	0.0006	0.00395299											ENSMUSG00000024666.5	ENSMUSG00000024666	MGI:1920232	chr19:10570477-10577362	Tmem138	transmembrane protein 138	protein coding gene	Tmem138	12.4397	20.8166	0.742785	1.73877	0.0039	0.0198148
ENSMUSG00000033538.13	ENSMUSG00000033538	MGI:107700	chr9:5308848-5336783	Casp4	caspase 4, apoptosis-related cysteine peptidase	protein coding gene	Casp4	8.8074	2.85525	-1.6251	-2.5243	0.00025	0.0018218											ENSMUSG00000022479.15	ENSMUSG00000022479	MGI:103076	chr15:97854424-97908310	Vdr	vitamin D (1,25-dihydroxyvitamin D3) receptor	protein coding gene	Vdr	15.516	26.0216	0.745949	2.22793	0.00015	0.00115234
ENSMUSG00000007872.3	ENSMUSG00000007872	MGI:96398	chr4:136143496-136145392	Id3	inhibitor of DNA binding 3	protein coding gene	Id3	8.9722	2.93408	-1.61255	-2.13952	0.00195	0.0109969											ENSMUSG00000045362.8	ENSMUSG00000045362	MGI:2651928	chr7:143607658-143685872	Tnfrsf26	tumor necrosis factor receptor superfamily, member 26	protein coding gene	Tnfrsf26	15.2175	25.6038	0.750626	1.54882	0.00955	0.0418729
ENSMUSG00000106149.1	ENSMUSG00000106149	MGI:5663567	chr3:135584654-135691546	Gm43430	predicted gene 43430	unclassified gene	Gm43430	26.2292	8.59159	-1.61018	-2.1858	0.00075	0.00480664											ENSMUSG00000047875.6	ENSMUSG00000047875	MGI:2442046	chr4:150087364-150105927	Gpr157	G protein-coupled receptor 157	protein coding gene	Gpr157	5.83991	9.83224	0.751574	1.89306	0.00155	0.00902124
ENSMUSG00000030469.10	ENSMUSG00000030469	MGI:2444708	chr7:43579609-43593235	Zfp719	zinc finger protein 719	protein coding gene	Zfp719	7.21815	2.36593	-1.60922	-3.37241	5e-05	0.000421341											ENSMUSG00000021215.14	ENSMUSG00000021215	MGI:1927138	chr13:3882564-3918220	Net1	neuroepithelial cell transforming gene 1	protein coding gene	Net1	174.758	294.329	0.752066	2.17257	5e-05	0.000421341
ENSMUSG00000040710.10	ENSMUSG00000040710	MGI:106018	chr1:95587681-95667571	St8sia4	ST8 alpha-N-acetyl-neuraminide alpha-2,8-sialyltransferase 4	protein coding gene	St8sia4	7.28776	2.40104	-1.60181	-3.24349	5e-05	0.000421341											ENSMUSG00000024742.15	ENSMUSG00000024742	MGI:102779	chr19:10198367-10207824	Fen1	flap structure specific endonuclease 1	protein coding gene	Fen1	7.02951	11.8561	0.754135	1.81021	0.0024	0.0131313
ENSMUSG00000015396.3	ENSMUSG00000015396	MGI:1328316	chr13:43785106-43803130	Cd83	CD83 antigen	protein coding gene	Cd83	117.082	38.8945	-1.58988	-4.79363	5e-05	0.000421341											ENSMUSG00000082016.3	ENSMUSG00000082016	MGI:3645709	chr7:27469770-27470535	Pgam1-ps2	phosphoglycerate mutase 1, pseudogene 2	pseudogene	Pgam1-ps2	20.3763	34.3682	0.754183	1.73334	0.00305	0.0160976
ENSMUSG00000005413.7	ENSMUSG00000005413	MGI:96163	chr8:75093590-75100596	Hmox1	heme oxygenase 1	protein coding gene	Hmox1	259.758	86.8974	-1.57979	-4.71343	5e-05	0.000421341											ENSMUSG00000072825.10	ENSMUSG00000072825	MGI:2145043	chr12:112722173-112746591	Cep170b	centrosomal protein 170B	protein coding gene	Cep170b	2.13135	3.59546	0.754412	1.82672	0.0017	0.00977206
ENSMUSG00000031381.16	ENSMUSG00000031381	MGI:99461	chrX:164419786-164433916	Piga	phosphatidylinositol glycan anchor biosynthesis, class A	protein coding gene	Piga	4.16204	1.39721	-1.57474	-1.42081	0.00795	0.0359685											ENSMUSG00000034707.6	ENSMUSG00000034707	MGI:1922862	chr10:121365089-121397245	Gns	glucosamine (N-acetyl)-6-sulfatase	protein coding gene	Gns	121.825	206.368	0.760411	2.19766	0.0001	0.000798739
ENSMUSG00000030641.10	ENSMUSG00000030641	MGI:1921291	chr7:92857524-92874247	Ddias	DNA damage-induced apoptosis suppressor	protein coding gene	Ddias	2.66238	0.901143	-1.56289	-2.05302	0.0016	0.00927428											ENSMUSG00000048965.9	ENSMUSG00000048965	MGI:2441884	chr7:143778362-143784500	Mrgpre	MAS-related GPR, member E	protein coding gene	Mrgpre	4.25885	7.21602	0.760739	1.84913	0.0018	0.0102645
ENSMUSG00000032436.16	ENSMUSG00000032436	MGI:2447166	chr9:114756836-114782257	Cmtm7	CKLF-like MARVEL transmembrane domain containing 7	protein coding gene	Cmtm7	18.7802	6.36791	-1.56032	-2.54171	0.00035	0.00245686											ENSMUSG00000026471.14	ENSMUSG00000026471	MGI:1195463	chr1:155127877-155146783	Mr1	major histocompatibility complex, class I-related	protein coding gene	Mr1	9.5535	16.201	0.761982	2.00123	0.00065	0.00424086
ENSMUSG00000039232.11	ENSMUSG00000039232	MGI:1921982	chr10:12939982-12964259	Stx11	syntaxin 11	protein coding gene	Stx11	4.15854	1.4124	-1.55793	-2.26378	0.0007	0.00452555											ENSMUSG00000078249.5	ENSMUSG00000078249	MGI:96161	chr11:120762793-120764419	Hmga1b	high mobility group AT-hook 1B	protein coding gene	Hmga1-rs1	8.9237	15.1342	0.762098	1.3747	0.0084	0.0376472
ENSMUSG00000039747.11	ENSMUSG00000039747	MGI:2443195	chr5:136147458-136170713	Orai2	ORAI calcium release-activated calcium modulator 2	protein coding gene	Orai2	19.6036	6.72843	-1.54278	-4.24027	5e-05	0.000421341											ENSMUSG00000043445.6	ENSMUSG00000043445	MGI:1914328	chr17:24470472-24471591	Pgp	phosphoglycolate phosphatase	protein coding gene	Pgp	15.2586	25.9131	0.764058	1.68341	0.00495	0.0242134
ENSMUSG00000002885.14	ENSMUSG00000002885	MGI:1347095	chr8:83715176-83741326	Adgre5	adhesion G protein-coupled receptor E5	protein coding gene	Adgre5	14.9143	5.12032	-1.54239	-2.99572	5e-05	0.000421341											ENSMUSG00000079445.3	ENSMUSG00000079445	MGI:2384394	chr1:86303194-86307305	B3gnt7	UDP-GlcNAc:betaGal beta-1,3-N-acetylglucosaminyltransferase 7	protein coding gene	B3gnt7	50.9636	86.693	0.766448	2.37151	5e-05	0.000421341
ENSMUSG00000109560.1	ENSMUSG00000109560	MGI:3644490	chr7:100524015-100524628	Gm8463	predicted gene 8463	pseudogene	Gm8463	12.6151	4.34718	-1.537	-1.75091	0.00755	0.034459											ENSMUSG00000020914.17	ENSMUSG00000020914	MGI:98790	chr11:98992942-99024189	Top2a	topoisomerase (DNA) II alpha	protein coding gene	Top2a	4.19137	7.13134	0.766752	1.93676	0.00205	0.0114772
ENSMUSG00000021025.7	ENSMUSG00000021025	MGI:104741	chr12:55489410-55492647	Nfkbia	nuclear factor of kappa light polypeptide gene enhancer in B cells inhibitor, alpha	protein coding gene	Nfkbia	683.02	238.609	-1.51728	-4.31221	5e-05	0.000421341											ENSMUSG00000021250.13	ENSMUSG00000021250	MGI:95574	chr12:85473889-85477273	Fos	FBJ osteosarcoma oncogene	protein coding gene	Fos	414.027	704.786	0.767461	1.89633	0.0012	0.00723912
ENSMUSG00000031762.6	ENSMUSG00000031762	MGI:97172	chr8:94172617-94173567	Mt2	metallothionein 2	protein coding gene	Mt2	56.5137	19.7985	-1.51321	-2.62635	0.00015	0.00115234											ENSMUSG00000072572.8	ENSMUSG00000072572	MGI:2684326	chr14:51893609-51896745	Slc39a2	solute carrier family 39 (zinc transporter), member 2	protein coding gene	Slc39a2	15.5651	26.5352	0.76959	1.96183	0.00105	0.00644413
ENSMUSG00000048327.6	ENSMUSG00000048327	MGI:1917716	chr2:129246375-129297212	Ckap2l	cytoskeleton associated protein 2-like	protein coding gene	Ckap2l	8.39792	2.95416	-1.50728	-3.41215	5e-05	0.000421341											ENSMUSG00000023243.8	ENSMUSG00000023243	MGI:1336175	chr14:20140057-20181782	Kcnk5	potassium channel, subfamily K, member 5	protein coding gene	Kcnk5	8.18214	13.9553	0.770265	2.04879	0.00045	0.00306791
ENSMUSG00000018909.15	ENSMUSG00000018909	MGI:99473	chr7:99535465-99606771	Arrb1	arrestin, beta 1	protein coding gene	Arrb1	4.8315	1.70284	-1.50452	-3.42545	5e-05	0.000421341											ENSMUSG00000047798.15	ENSMUSG00000047798	MGI:2442359	chr11:115091430-115162236	Cd300lf	CD300 molecule like family member F	protein coding gene	Cd300lf	58.4398	99.746	0.771308	2.38993	5e-05	0.000421341
ENSMUSG00000024769.7	ENSMUSG00000024769	MGI:2652845	chr19:6306455-6325652	Cdc42bpg	CDC42 binding protein kinase gamma (DMPK-like)	protein coding gene	Cdc42bpg	4.60767	1.63819	-1.49193	-3.39578	5e-05	0.000421341											ENSMUSG00000057440.7	ENSMUSG00000057440	MGI:1922989	chr18:7347961-7626863	Mpp7	membrane protein, palmitoylated 7 (MAGUK p55 subfamily member 7)	protein coding gene	Mpp7	2.99751	5.12508	0.77381	1.74435	0.0039	0.0198148
ENSMUSG00000042190.12	ENSMUSG00000042190	MGI:109603	chr5:113612353-113650426	Cmklr1	chemokine-like receptor 1	protein coding gene	Cmklr1	2.472	0.885506	-1.48111	-1.85814	0.0036	0.0185207											ENSMUSG00000007659.18	ENSMUSG00000007659	MGI:88139	chr2:152780667-152831728	Bcl2l1	BCL2-like 1	protein coding gene	Bcl2l1	18.11	31.062	0.778366	2.12011	0.00035	0.00245686
ENSMUSG00000017493.12	ENSMUSG00000017493	MGI:96439	chr11:99041243-99054392	Igfbp4	insulin-like growth factor binding protein 4	protein coding gene	Igfbp4	3.01526	1.08791	-1.47072	-1.538	0.01095	0.0468912											ENSMUSG00000052534.15	ENSMUSG00000052534	MGI:97495	chr1:168004138-168432270	Pbx1	pre B cell leukemia homeobox 1	protein coding gene	Pbx1	8.5617	14.7097	0.780795	1.78536	0.0027	0.014518
ENSMUSG00000036887.5	ENSMUSG00000036887	MGI:88223	chr4:136895916-136898803	C1qa	complement component 1, q subcomponent, alpha polypeptide	protein coding gene	C1qa	43.5904	15.7985	-1.46422	-3.37893	5e-05	0.000421341											ENSMUSG00000048720.7	ENSMUSG00000048720	MGI:2384803	chr19:38836578-38919923	Tbc1d12	TBC1D12: TBC1 domain family, member 12	protein coding gene	Tbc1d12	2.61236	4.49223	0.782078	1.53362	0.0094	0.0413249
ENSMUSG00000097994.1	ENSMUSG00000097994	MGI:5504097	chr6:113714970-113719880	Gm26982	predicted gene, 26982	lncRNA gene	Gm26982	11.1132	4.06262	-1.4518	-1.81638	0.0047	0.0232018											ENSMUSG00000031700.11	ENSMUSG00000031700	MGI:1915391	chr8:85492575-85527560	Gpt2	glutamic pyruvate transaminase (alanine aminotransferase) 2	protein coding gene	Gpt2	2.42955	4.18983	0.786204	1.55545	0.0088	0.0391256
ENSMUSG00000030156.5	ENSMUSG00000030156	MGI:88343	chr6:129267324-129275436	Cd69	CD69 antigen	protein coding gene	Cd69	24.9349	9.12303	-1.45058	-3.28787	5e-05	0.000421341											ENSMUSG00000043252.8	ENSMUSG00000043252	MGI:2140359	chr4:15265830-15286753	Tmem64	transmembrane protein 64	protein coding gene	Tmem64	24.8752	43.0396	0.790956	2.31277	0.0001	0.000798739
ENSMUSG00000022602.14	ENSMUSG00000022602	MGI:88067	chr15:74669082-74672570	Arc	activity regulated cytoskeletal-associated protein	protein coding gene	Arc	3.18011	1.16887	-1.44397	-2.41721	0.0002	0.00149248											ENSMUSG00000040111.14	ENSMUSG00000040111	MGI:1925037	chr9:40293232-40533620	Gramd1b	GRAM domain containing 1B	protein coding gene	Gramd1b	3.0341	5.25896	0.793508	1.83667	0.00185	0.0105074
ENSMUSG00000053040.13	ENSMUSG00000053040	MGI:1915568	chr9:66814993-66835534	Aph1c	aph1 homolog C, gamma secretase subunit	protein coding gene	Aph1c	11.4576	4.24835	-1.43134	-3.11418	5e-05	0.000421341											ENSMUSG00000036545.8	ENSMUSG00000036545	MGI:1347356	chr11:50599297-50807573	Adamts2	a disintegrin-like and metallopeptidase (reprolysin type) with thrombospondin type 1 motif, 2	protein coding gene	Adamts2	2.0262	3.52163	0.79747	1.87588	0.00125	0.00749757
ENSMUSG00000055994.15	ENSMUSG00000055994	MGI:2429397	chr8:88647314-88688474	Nod2	nucleotide-binding oligomerization domain containing 2	protein coding gene	Nod2	6.58112	2.44469	-1.42868	-3.12866	5e-05	0.000421341											ENSMUSG00000038244.13	ENSMUSG00000038244	MGI:2444947	chr7:112225855-112355194	Mical2	microtubule associated monooxygenase, calponin and LIM domain containing 2	protein coding gene	Mical2	6.08125	10.602	0.801892	2.32218	0.0001	0.000798739
ENSMUSG00000018476.7	ENSMUSG00000018476	MGI:2448492	chr11:69398507-69413675	Kdm6b	KDM1 lysine (K)-specific demethylase 6B	protein coding gene	Kdm6b	128.574	47.9404	-1.42329	-3.979	5e-05	0.000421341											ENSMUSG00000052949.14	ENSMUSG00000052949	MGI:2442484	chr11:116336352-116413004	Rnf157	ring finger protein 157	protein coding gene	Rnf157	2.45963	4.30214	0.806615	1.70836	0.00375	0.0191672
ENSMUSG00000083041.2	ENSMUSG00000083041	MGI:3704264	chr6:4893351-4893778	Gmfg-ps	glia maturation factor, gamma, pseudogene	pseudogene	Gm9835	79.1253	29.5062	-1.42312	-2.66413	5e-05	0.000421341											ENSMUSG00000082100.1	ENSMUSG00000082100	MGI:95740	chr11:19720354-19721472	Glns-ps1	glutamine synthetase pseudogene 1	pseudogene	Glns-ps1	8.33684	14.6127	0.809655	1.6259	0.0056	0.0268461
ENSMUSG00000103439.1	ENSMUSG00000103439	MGI:3645821	chr12:115244184-115244553	Gm7019	predicted pseudogene 7019	pseudogene	Gm7019	54.6119	20.3844	-1.42175	-1.91651	0.0026	0.0140585											ENSMUSG00000030737.17	ENSMUSG00000030737	MGI:1351872	chr7:99657803-99712777	Slco2b1	solute carrier organic anion transporter family, member 2b1	protein coding gene	Slco2b1	41.161	72.2978	0.812672	2.48193	0.0001	0.000798739
ENSMUSG00000066640.11	ENSMUSG00000066640	MGI:2444450	chr5:142866945-142895421	Fbxl18	F-box and leucine-rich repeat protein 18	protein coding gene	Fbxl18	5.93896	2.21952	-1.41996	-2.0945	0.00015	0.00115234											ENSMUSG00000041920.14	ENSMUSG00000041920	MGI:2144585	chr11:109425945-109573330	Slc16a6	solute carrier family 16 (monocarboxylic acid transporters), member 6	protein coding gene	Slc16a6	11.5484	20.3069	0.814279	1.79378	0.0022	0.0121925
ENSMUSG00000024521.7	ENSMUSG00000024521	MGI:1930146	chr18:66458603-66465550	Pmaip1	phorbol-12-myristate-13-acetate-induced protein 1	protein coding gene	Pmaip1	27.6797	10.4348	-1.40742	-3.61798	5e-05	0.000421341											ENSMUSG00000061436.15	ENSMUSG00000061436	MGI:1314872	chr6:38694389-39084585	Hipk2	homeodomain interacting protein kinase 2	protein coding gene	Hipk2	41.1872	72.6078	0.81793	2.16692	0.00035	0.00245686
ENSMUSG00000039899.5	ENSMUSG00000039899	MGI:103266	chr5:21292960-21424677	Fgl2	fibrinogen-like protein 2	protein coding gene	Fgl2	4.2266	1.6047	-1.39719	-2.40988	0.0003	0.00214243											ENSMUSG00000031431.13	ENSMUSG00000031431	MGI:1196284	chrX:140539527-140600659	Tsc22d3	TSC22 domain family, member 3	protein coding gene	Tsc22d3	52.6762	93.1261	0.822035	2.4148	5e-05	0.000421341
ENSMUSG00000034317.14	ENSMUSG00000034317	MGI:1914199	chr3:69035287-69044755	Trim59	tripartite motif-containing 59	protein coding gene	Trim59	2.88625	1.10527	-1.3848	-1.73754	0.0058	0.0276445											ENSMUSG00000103593.1	ENSMUSG00000103593	MGI:5610580	chr8:84200868-84203049	Gm37352	predicted gene, 37352	unclassified gene	Gm37352	28.6012	50.6016	0.823106	2.2708	0.00015	0.00115234
ENSMUSG00000078956.3	ENSMUSG00000078956	MGI:3650696	chr2:160568378-160619971	Gm14221	predicted gene 14221	lncRNA gene	Gm14221	24.8221	9.50961	-1.38417	-3.05389	5e-05	0.000421341											ENSMUSG00000048834.16	ENSMUSG00000048834	MGI:2384826	chr11:16257723-16427310	Vstm2a	V-set and transmembrane domain containing 2A	protein coding gene	Vstm2a	20.9443	37.1062	0.825103	2.33041	5e-05	0.000421341
ENSMUSG00000096954.1	ENSMUSG00000096954	MGI:1338008	chr12:32820334-32853369	Gdap10	ganglioside-induced differentiation-associated-protein 10	lncRNA gene	Gdap10	34.7069	13.3013	-1.38366	-2.77105	5e-05	0.000421341											ENSMUSG00000096403.2	ENSMUSG00000096403	MGI:3708729	chr6:7982540-7983383	Rnps1-ps	RNA binding protein with serine rich domain 1, pseudogene	pseudogene	Gm9825	12.5956	22.3191	0.825357	1.74298	0.0026	0.0140585
ENSMUSG00000044952.5	ENSMUSG00000044952	MGI:3643121	chr7:97332326-97350213	Kctd21	potassium channel tetramerisation domain containing 21	protein coding gene	Kctd21	9.78045	3.75381	-1.38154	-2.94486	5e-05	0.000421341											ENSMUSG00000023991.16	ENSMUSG00000023991	MGI:1921373	chr17:47867132-47924645	Foxp4	forkhead box P4	protein coding gene	Foxp4	3.58001	6.36588	0.830397	2.00019	0.0007	0.00452555
ENSMUSG00000053226.6	ENSMUSG00000053226	MGI:1344365	chr8:84815404-84822823	Dand5	DAN domain family member 5, BMP antagonist	protein coding gene	Dand5	6.43969	2.49685	-1.36688	-2.05244	0.00145	0.00851807											ENSMUSG00000028977.16	ENSMUSG00000028977	MGI:1196251	chr4:148804428-148954889	Casz1	castor zinc finger 1	protein coding gene	Casz1	2.51191	4.47238	0.832258	2.03938	0.0004	0.00276583
ENSMUSG00000074622.4	ENSMUSG00000074622	MGI:104555	chr2:160363702-160367065	Mafb	v-maf musculoaponeurotic fibrosarcoma oncogene family, protein B (avian)	protein coding gene	Mafb	15.2143	5.91197	-1.36372	-3.40813	5e-05	0.000421341											ENSMUSG00000010307.7	ENSMUSG00000010307	MGI:1915143	chr7:47050600-47054777	Tmem86a	transmembrane protein 86A	protein coding gene	Tmem86a	23.7097	42.3849	0.83807	2.30023	5e-05	0.000421341
ENSMUSG00000032691.14	ENSMUSG00000032691	MGI:2653833	chr11:59541567-59566956	Nlrp3	NLR family, pyrin domain containing 3	protein coding gene	Nlrp3	127.593	49.713	-1.35986	-4.18906	5e-05	0.000421341											ENSMUSG00000057497.8	ENSMUSG00000057497	MGI:1913738	chr6:86365645-86370058	Fam136a	family with sequence similarity 136, member A	protein coding gene	Fam136a	5.74118	10.2747	0.839671	1.80976	0.0025	0.0135948
ENSMUSG00000032515.7	ENSMUSG00000032515	MGI:2387989	chr9:119894894-120068283	Csrnp1	cysteine-serine-rich nuclear protein 1	protein coding gene	Csrnp1	170.119	66.8711	-1.34709	-3.49245	5e-05	0.000421341											ENSMUSG00000085492.7	ENSMUSG00000085492	MGI:1916039	chr17:71526895-71598746	Trmt61b	tRNA methyltransferase 61B	lncRNA gene	Trmt61b	4.13311	7.40021	0.840339	1.62027	0.007	0.0323623
ENSMUSG00000095026.1	ENSMUSG00000095026	MGI:3781514	chr8:70718542-70722635	Gm3336	predicted gene 3336	protein coding gene	Gm3336	6.19369	2.44758	-1.33944	-1.66684	0.0084	0.0376472											ENSMUSG00000001576.14	ENSMUSG00000001576	MGI:1914708	chr17:26554253-26656931	Ergic1	endoplasmic reticulum-golgi intermediate compartment (ERGIC) 1	protein coding gene	Ergic1	13.7803	24.8148	0.848595	2.37507	5e-05	0.000421341
ENSMUSG00000105449.1	ENSMUSG00000105449	MGI:5663516	chr3:135428162-135435888	Gm43379	predicted gene 43379	unclassified gene	Gm43379	2.31339	0.917141	-1.33479	-2.14906	0.00085	0.00536196											ENSMUSG00000024268.15	ENSMUSG00000024268	MGI:1932407	chr18:25477631-25753983	Celf4	CUGBP, Elav-like family member 4	protein coding gene	Celf4	3.21342	5.80534	0.85327	1.90008	0.0013	0.00775665
ENSMUSG00000003746.15	ENSMUSG00000003746	MGI:104677	chr10:53904787-54075796	Man1a	mannosidase 1, alpha	protein coding gene	Man1a	6.54148	2.61691	-1.32175	-1.8439	0.001	0.00617708											ENSMUSG00000034259.7	ENSMUSG00000034259	MGI:1923576	chr15:76327396-76330677	Exosc4	exosome component 4	protein coding gene	Exosc4	3.88356	7.0518	0.86061	1.49301	0.01005	0.0436747
ENSMUSG00000085148.1	ENSMUSG00000085148	MGI:1914348	chr11:75461538-75466676	Mir22hg	Mir22 host gene (non-protein coding)	lncRNA gene	Mir22hg	9.66686	3.88595	-1.31478	-2.47956	5e-05	0.000421341											ENSMUSG00000063556.5	ENSMUSG00000063556	MGI:3704449	chr14:77156762-77721760	Gm10132	predicted gene 10132	pseudogene	Gm10132	22.1209	40.2062	0.86201	1.5758	0.0085	0.0380139
ENSMUSG00000106959.1	ENSMUSG00000106959	MGI:5662685	chr6:28233080-28237013	Gm42548	predicted gene 42548	unclassified gene	Gm42548	3.71169	1.50304	-1.30419	-1.80456	0.00245	0.0133625											ENSMUSG00000031803.7	ENSMUSG00000031803	MGI:2152535	chr8:71691718-71701800	B3gnt3	UDP-GlcNAc:betaGal beta-1,3-N-acetylglucosaminyltransferase 3	protein coding gene	B3gnt3	7.69821	13.9965	0.862473	1.93097	0.0014	0.0082646
ENSMUSG00000102151.1	ENSMUSG00000102151	MGI:5610700	chr14:61598225-61682373	Gm37472	predicted gene, 37472	unclassified gene	Gm37472	18.4341	7.48299	-1.30069	-2.14063	0.00055	0.00366046											ENSMUSG00000054422.7	ENSMUSG00000054422	MGI:95479	chr6:71199826-71205023	Fabp1	fatty acid binding protein 1, liver	protein coding gene	Fabp1	28.4109	52.0251	0.872762	1.96264	0.001	0.00617708
ENSMUSG00000038205.12	ENSMUSG00000038205	MGI:1336185	chr3:97658211-97674694	Prkab2	protein kinase, AMP-activated, beta 2 non-catalytic subunit	protein coding gene	Prkab2	5.58603	2.27579	-1.29546	-2.56926	0.0001	0.000798739											ENSMUSG00000024317.14	ENSMUSG00000024317	MGI:1929211	chr18:21001340-21028223	Rnf138	ring finger protein 138	protein coding gene	Rnf138	3.54344	6.52431	0.880675	1.4998	0.0094	0.0413249
ENSMUSG00000049734.9	ENSMUSG00000049734	MGI:1328317	chr9:109057932-109074124	Trex1	three prime repair exonuclease 1	protein coding gene	Trex1	71.0224	28.9397	-1.29522	-2.66146	5e-05	0.000421341											ENSMUSG00000031938.14	ENSMUSG00000031938	MGI:1918234	chr9:15283336-15312104	4931406C07Rik	RIKEN cDNA 4931406C07 gene	protein coding gene	4931406C07Rik	7.18055	13.276	0.886659	1.83142	0.0017	0.00977206
ENSMUSG00000029379.10	ENSMUSG00000029379	MGI:3037818	chr5:90786102-90788093	Cxcl3	chemokine (C-X-C motif) ligand 3	protein coding gene	Cxcl3	15.6968	6.42651	-1.28836	-2.10983	0.0011	0.00671071											ENSMUSG00000026153.15	ENSMUSG00000026153	MGI:1915437	chr1:24011244-24100333	Fam135a	family with sequence similarity 135, member A	protein coding gene	Fam135a	2.23504	4.14391	0.89069	1.73622	0.0053	0.0256349
ENSMUSG00000005583.16	ENSMUSG00000005583	MGI:99458	chr13:83504033-83667080	Mef2c	myocyte enhancer factor 2C	protein coding gene	Mef2c	5.74498	2.35255	-1.28807	-2.33711	5e-05	0.000421341											ENSMUSG00000063021.3	ENSMUSG00000063021	MGI:2448297	chr13:21753434-21753827	H2ac15	H2A clustered histone 15	protein coding gene	Hist1h2ak	47.462	88.1306	0.892872	1.8195	0.00425	0.0213029
ENSMUSG00000033066.15	ENSMUSG00000033066	MGI:1202388	chr11:67455436-67771153	Gas7	growth arrest specific 7	protein coding gene	Gas7	3.23746	1.32808	-1.28552	-2.38767	5e-05	0.000421341											ENSMUSG00000026893.4	ENSMUSG00000026893	MGI:1918521	chr2:62664284-63184287	Gca	grancalcin	protein coding gene	Gca	7.16677	13.403	0.903157	2.02375	0.00095	0.00590944
ENSMUSG00000029822.15	ENSMUSG00000029822	MGI:1918970	chr6:50293329-50456170	Osbpl3	oxysterol binding protein-like 3	protein coding gene	Osbpl3	4.41951	1.81688	-1.28242	-2.42395	0.00015	0.00115234											ENSMUSG00000036667.14	ENSMUSG00000036667	MGI:1914665	chr6:42668001-42710088	Tcaf1	TRPM8 channel-associated factor 1	protein coding gene	Tcaf1	7.33698	13.7506	0.906236	2.37948	5e-05	0.000421341
ENSMUSG00000039239.14	ENSMUSG00000039239	MGI:98726	chr1:186622791-186707033	Tgfb2	transforming growth factor, beta 2	protein coding gene	Tgfb2	4.52613	1.88107	-1.26673	-2.38277	0.0001	0.000798739											ENSMUSG00000099875.1	ENSMUSG00000099875	MGI:3642874	chr1:150265534-150265999	Rbm3-ps	RNA binding motif (RNP1, RRM) protein 3	pseudogene	Gm15453	78.78	147.676	0.906531	2.31296	0.0004	0.00276583
ENSMUSG00000026031.15	ENSMUSG00000026031	MGI:1336166	chr1:58711550-58758884	Cflar	CASP8 and FADD-like apoptosis regulator	protein coding gene	Cflar	43.6911	18.1905	-1.26415	-3.70706	5e-05	0.000421341											ENSMUSG00000020085.15	ENSMUSG00000020085	MGI:1918611	chr10:61715262-61784147	Aifm2	apoptosis-inducing factor, mitochondrion-associated 2	protein coding gene	Aifm2	6.25329	11.7478	0.909698	2.11811	0.0002	0.00149248
ENSMUSG00000020275.9	ENSMUSG00000020275	MGI:97897	chr11:23736846-23770970	Rel	reticuloendotheliosis oncogene	protein coding gene	Rel	77.1564	32.284	-1.25697	-3.91719	5e-05	0.000421341											ENSMUSG00000040640.10	ENSMUSG00000040640	MGI:1098749	chr14:27622427-28478537	Erc2	ELKS/RAB6-interacting/CAST family member 2	protein coding gene	Erc2	1.52348	2.86922	0.913291	1.60843	0.00435	0.0217264
ENSMUSG00000025225.14	ENSMUSG00000025225	MGI:1099800	chr19:46304736-46327156	Nfkb2	nuclear factor of kappa light polypeptide gene enhancer in B cells 2, p49/p100	protein coding gene	Nfkb2	8.10718	3.39774	-1.25462	-2.88377	5e-05	0.000421341											ENSMUSG00000003452.15	ENSMUSG00000003452	MGI:1101760	chr6:149408983-149563329	Bicd1	BICD cargo adaptor 1	protein coding gene	Bicd1	1.64309	3.10053	0.916102	1.77465	0.00445	0.0221499
ENSMUSG00000027397.14	ENSMUSG00000027397	MGI:108392	chr2:129197251-129235604	Slc20a1	solute carrier family 20, member 1	protein coding gene	Slc20a1	32.2612	13.5661	-1.24979	-3.32508	5e-05	0.000421341											ENSMUSG00000072568.4	ENSMUSG00000072568	MGI:3026924	chr15:60818993-60831793	Lratd2	LRAT domain containing 1	protein coding gene	Fam84b	3.1677	5.98576	0.918098	1.99562	0.0009	0.00563591
ENSMUSG00000063286.7	ENSMUSG00000063286	MGI:3644223	chr7:106504238-106511671	Gm8995	predicted gene 8995	pseudogene	Gm8995	28.0025	11.8579	-1.2397	-3.50861	5e-05	0.000421341											ENSMUSG00000041801.5	ENSMUSG00000041801	MGI:1351485	chr1:135766118-135769136	Phlda3	pleckstrin homology like domain, family A, member 3	protein coding gene	Phlda3	15.1473	28.7197	0.922977	2.39647	5e-05	0.000421341
ENSMUSG00000029490.3	ENSMUSG00000029490	MGI:2442629	chr5:108441053-108448891	Mfsd7a	major facilitator superfamily domain containing 7A	protein coding gene	Mfsd7a	8.33249	3.53287	-1.23791	-2.41771	0.00015	0.00115234											ENSMUSG00000055745.4	ENSMUSG00000055745	MGI:2675858	chr15:84553397-84557823	Rtl6	retrotransposon Gag like 6	protein coding gene	Ldoc1l	2.46348	4.68605	0.927674	1.91309	0.00145	0.00851807
ENSMUSG00000042249.11	ENSMUSG00000042249	MGI:87941	chr5:112910481-113015791	Grk3	G protein-coupled receptor kinase 3	protein coding gene	Adrbk2	9.73381	4.13786	-1.23412	-2.80067	5e-05	0.000421341											ENSMUSG00000041000.8	ENSMUSG00000041000	MGI:1914775	chr4:128883587-128911328	Trim62	tripartite motif-containing 62	protein coding gene	Trim62	1.84398	3.51527	0.930809	1.72168	0.00385	0.0195974
ENSMUSG00000094614.1	ENSMUSG00000110458	MGI:5433933	chr8:20122364-20126624	Gm21769	predicted gene, 21769	pseudogene	Gm21769	2.28382	0.974154	-1.22923	-1.58512	0.0109	0.0467138											ENSMUSG00000001227.11	ENSMUSG00000001227	MGI:1202889	chr17:56123084-56140343	Sema6b	sema domain, transmembrane domain (TM), and cytoplasmic domain, (semaphorin) 6B	protein coding gene	Sema6b	4.19658	8.00337	0.931395	2.09845	0.0004	0.00276583
ENSMUSG00000030144.4	ENSMUSG00000030144	MGI:1298389	chr6:123262116-123275265	Clec4d	C-type lectin domain family 4, member d	protein coding gene	Clec4d	9.33782	3.99525	-1.2248	-1.9529	0.00255	0.0138258											ENSMUSG00000037103.8	ENSMUSG00000037103	MGI:2684420	chr8:84097071-84104763	Dcaf15	DDB1 and CUL4 associated factor 15	protein coding gene	Dcaf15	3.08873	5.91639	0.937702	1.72294	0.0047	0.0232018
ENSMUSG00000036896.5	ENSMUSG00000036896	MGI:88225	chr4:136889803-136893065	C1qc	complement component 1, q subcomponent, C chain	protein coding gene	C1qc	27.7573	11.8887	-1.22328	-2.7784	5e-05	0.000421341											ENSMUSG00000025509.15	ENSMUSG00000025509	MGI:1914103	chr7:141455197-141460743	Pnpla2	patatin-like phospholipase domain containing 2	protein coding gene	Pnpla2	62.2297	120.057	0.948038	2.84865	5e-05	0.000421341
ENSMUSG00000021573.14	ENSMUSG00000021573	MGI:1920198	chr13:74009418-74035753	Tppp	tubulin polymerization promoting protein	protein coding gene	Tppp	7.48346	3.20755	-1.22223	-2.73507	5e-05	0.000421341											ENSMUSG00000032300.6	ENSMUSG00000032300	MGI:1921461	chr9:57252321-57262599	1700017B05Rik	RIKEN cDNA 1700017B05 gene	protein coding gene	1700017B05Rik	19.8012	38.2287	0.949066	2.94718	5e-05	0.000421341
ENSMUSG00000006476.19	ENSMUSG00000006476	MGI:1861755	chr2:25054354-25062881	Nsmf	NMDA receptor synaptonuclear signaling and neuronal migration factor	protein coding gene	Nsmf	3.86108	1.66206	-1.21604	-1.84584	0.0005	0.00336692											ENSMUSG00000018927.3	ENSMUSG00000018927	MGI:98263	chr11:83582055-83623693	Ccl6	chemokine (C-C motif) ligand 6	protein coding gene	Ccl6	1825.58	3539.43	0.955158	2.075	0.00075	0.00480664
ENSMUSG00000098188.1	ENSMUSG00000098188	MGI:3606051	chr10:59221952-59226434	Sowahc	sosondowah ankyrin repeat domain family member C	protein coding gene	Sowahc	83.5097	36.0254	-1.21293	-3.71379	5e-05	0.000421341											ENSMUSG00000026303.6	ENSMUSG00000026303	MGI:2176380	chr1:90915084-90951142	Mlph	melanophilin	protein coding gene	Mlph	2.78383	5.44315	0.967367	2.22313	5e-05	0.000421341
ENSMUSG00000073409.12	ENSMUSG00000073409	MGI:95935	chr17:35424849-35430055	H2-Q6	histocompatibility 2, Q region locus 6	protein coding gene	H2-Q6	24.3161	10.5281	-1.20767	-3.07562	5e-05	0.000421341											ENSMUSG00000101972.1	ENSMUSG00000101972	MGI:2448350	chr13:21782959-21783370	H3c11	H3 clustered histone 11	protein coding gene	Hist1h3i	22.9698	45.0664	0.972314	1.63327	0.00805	0.0363398
ENSMUSG00000104030.1	ENSMUSG00000104030	MGI:1923921	chr6:31108826-31110920	5330406M23Rik	RIKEN cDNA 5330406M23 gene	lncRNA gene	5330406M23Rik	46.1442	20.1996	-1.19182	-3.23454	5e-05	0.000421341											ENSMUSG00000019779.14	ENSMUSG00000019779	MGI:103265	chr10:34483399-34611226	Frk	fyn-related kinase	protein coding gene	Frk	1.86355	3.66673	0.976436	1.91523	0.00215	0.0119568
ENSMUSG00000048329.7	ENSMUSG00000048329	MGI:2384904	chr11:68556185-68558245	Mfsd6l	major facilitator superfamily domain containing 6-like	protein coding gene	Mfsd6l	5.45507	2.40713	-1.18028	-1.73224	0.0068	0.0315861											ENSMUSG00000022853.6	ENSMUSG00000022853	MGI:1277964	chr16:21761286-21787844	Ehhadh	enoyl-Coenzyme A, hydratase/3-hydroxyacyl Coenzyme A dehydrogenase	protein coding gene	Ehhadh	8.08914	16.0006	0.98407	2.52422	5e-05	0.000421341
ENSMUSG00000035385.5	ENSMUSG00000035385	MGI:98259	chr11:82028223-82038562	Ccl2	chemokine (C-C motif) ligand 2	protein coding gene	Ccl2	10.9986	4.85928	-1.1785	-1.6954	0.0061	0.0288419											ENSMUSG00000009772.15	ENSMUSG00000009772	MGI:1921387	chr1:132316125-132333488	Nuak2	NUAK family, SNF1-like kinase, 2	protein coding gene	Nuak2	18.5414	36.7385	0.986542	2.96693	5e-05	0.000421341
ENSMUSG00000017677.11	ENSMUSG00000017677	MGI:1926139	chr11:79239371-79254671	Wsb1	WD repeat and SOCS box-containing 1	protein coding gene	Wsb1	156.887	69.5991	-1.17258	-3.67477	5e-05	0.000421341											ENSMUSG00000056204.8	ENSMUSG00000056204	MGI:1913772	chr8:70646434-70659738	Pgpep1	pyroglutamyl-peptidase I	protein coding gene	Pgpep1	7.29872	14.5742	0.997702	1.59813	0.00825	0.0370867
ENSMUSG00000052137.11	ENSMUSG00000052137	MGI:1924854	chr4:12027504-12096243	Rbm12b2	RNA binding motif protein 12 B2	protein coding gene	Rbm12b2	4.13103	1.83734	-1.16888	-1.75246	0.0042	0.0210916											ENSMUSG00000027997.9	ENSMUSG00000027997	MGI:1312921	chr3:129901424-129914103	Casp6	caspase 6	protein coding gene	Casp6	5.46694	10.9167	0.997737	1.84858	0.00295	0.0156502
ENSMUSG00000030595.15	ENSMUSG00000030595	MGI:104752	chr7:28756173-28766640	Nfkbib	nuclear factor of kappa light polypeptide gene enhancer in B cells inhibitor, beta	protein coding gene	Nfkbib	45.1522	20.0934	-1.16807	-3.10787	5e-05	0.000421341											ENSMUSG00000063531.7	ENSMUSG00000063531	MGI:1340034	chr5:14025275-14256689	Sema3e	sema domain, immunoglobulin domain (Ig), short basic domain, secreted, (semaphorin) 3E	protein coding gene	Sema3e	5.15104	10.334	1.00447	2.62033	5e-05	0.000421341
ENSMUSG00000027435.8	ENSMUSG00000027435	MGI:106664	chr2:148436639-148443563	Cd93	CD93 antigen	protein coding gene	Cd93	6.92601	3.08442	-1.16702	-2.90824	5e-05	0.000421341											ENSMUSG00000061451.13	ENSMUSG00000061451	MGI:2147713	chr19:5079329-5085531	Tmem151a	transmembrane protein 151A	protein coding gene	Tmem151a	1.67277	3.37136	1.01109	1.81316	0.0035	0.0180886
ENSMUSG00000041324.13	ENSMUSG00000041324	MGI:96570	chr13:16011850-16027211	Inhba	inhibin beta-A	protein coding gene	Inhba	4.37374	1.95425	-1.16225	-1.69092	0.00615	0.0290365											ENSMUSG00000021767.16	ENSMUSG00000021767	MGI:1858746	chr14:21499769-21672478	Kat6b	K(lysine) acetyltransferase 6B	protein coding gene	Kat6b	11.7564	23.6973	1.01128	2.97061	5e-05	0.000421341
ENSMUSG00000039910.9	ENSMUSG00000039910	MGI:1306784	chr10:17723227-17725673	Cited2	Cbp/p300-interacting transactivator, with Glu/Asp-rich carboxy-terminal domain, 2	protein coding gene	Cited2	67.3647	30.114	-1.16156	-3.38114	5e-05	0.000421341											ENSMUSG00000022199.10	ENSMUSG00000022199	MGI:1926225	chr14:54906726-54913132	Slc22a17	solute carrier family 22 (organic cation transporter), member 17	protein coding gene	Slc22a17	2.64295	5.34456	1.01592	1.63538	0.0062	0.0292367
ENSMUSG00000079555.2	ENSMUSG00000079555	MGI:2387633	chr5:34007197-34169527	Haus3	HAUS augmin-like complex, subunit 3	protein coding gene	Haus3	5.24036	2.34346	-1.16103	-1.83808	0.0032	0.0167675											ENSMUSG00000032997.16	ENSMUSG00000032997	MGI:106576	chr1:75474568-75479307	Chpf	chondroitin polymerizing factor	protein coding gene	Chpf	9.19695	18.691	1.02312	2.72984	5e-05	0.000421341
ENSMUSG00000029333.14	ENSMUSG00000089809	MGI:2443755	chr5:99217425-99729062	Rasgef1b	RasGEF domain family, member 1B	protein coding gene	Rasgef1b	238.119	107.1	-1.15272	-3.31339	5e-05	0.000421341											ENSMUSG00000055148.7	ENSMUSG00000055148	MGI:1342772	chr8:72319032-72321656	Klf2	Kruppel-like factor 2 (lung)	protein coding gene	Klf2	42.3151	86.5146	1.03177	2.64526	5e-05	0.000421341
ENSMUSG00000001627.11	ENSMUSG00000001627	MGI:1316717	chr12:40201566-40225238	Ifrd1	interferon-related developmental regulator 1	protein coding gene	Ifrd1	169.74	76.5282	-1.14926	-3.32524	5e-05	0.000421341											ENSMUSG00000031889.9	ENSMUSG00000031889	MGI:2443049	chr8:105225144-105255153	D230025D16Rik	RIKEN cDNA D230025D16 gene	protein coding gene	D230025D16Rik	2.81931	5.81611	1.04471	1.74251	0.00555	0.0266449
ENSMUSG00000043051.17	ENSMUSG00000043051	MGI:2447658	chr8:125054194-125261858	Disc1	disrupted in schizophrenia 1	protein coding gene	Disc1	5.0489	2.28209	-1.14561	-1.59922	0.0054	0.0260367											ENSMUSG00000037095.7	ENSMUSG00000037095	MGI:1924155	chr17:56119679-56121946	Lrg1	leucine-rich alpha-2-glycoprotein 1	protein coding gene	Lrg1	11.1791	23.1433	1.04979	2.10753	0.00025	0.0018218
ENSMUSG00000098557.1	ENSMUSG00000098557	MGI:2145823	chr14:102976580-102982637	Kctd12	potassium channel tetramerisation domain containing 12	protein coding gene	Kctd12	142.172	64.4861	-1.14058	-3.38939	5e-05	0.000421341											ENSMUSG00000022235.14	ENSMUSG00000022235	MGI:1916824	chr15:31568904-31590119	Cmbl	carboxymethylenebutenolidase-like (Pseudomonas)	protein coding gene	Cmbl	14.9031	30.956	1.05461	2.36	5e-05	0.000421341
ENSMUSG00000047407.17	ENSMUSG00000047407	MGI:1194497	chr17:70844204-70853546	Tgif1	TGFB-induced factor homeobox 1	protein coding gene	Tgif1	153.818	70.2728	-1.13019	-3.28152	5e-05	0.000421341											ENSMUSG00000017754.13	ENSMUSG00000017754	MGI:103151	chr2:164830731-164857711	Pltp	phospholipid transfer protein	protein coding gene	Pltp	62.3159	129.766	1.05824	2.06888	0.00055	0.00366046
ENSMUSG00000037833.13	ENSMUSG00000037833	MGI:1925182	chr14:40813788-40893266	Sh2d4b	SH2 domain containing 4B	protein coding gene	Sh2d4b	13.103	6.01364	-1.12359	-2.64204	0.0001	0.000798739											ENSMUSG00000059089.4	ENSMUSG00000059089	MGI:2179523	chr1:171018919-171029761	Fcgr4	Fc receptor, IgG, low affinity IV	protein coding gene	Fcgr4	28.3404	59.6275	1.07312	2.94848	5e-05	0.000421341
ENSMUSG00000062248.5	ENSMUSG00000062248	MGI:1913447	chr13:51645231-51650660	Cks2	CDC28 protein kinase regulatory subunit 2	protein coding gene	Cks2	16.815	7.72684	-1.1218	-1.64022	0.0077	0.0350317											ENSMUSG00000099583.1	ENSMUSG00000099583	MGI:2448322	chr13:23575762-23576322	H3c4	H3 clustered histone 4	protein coding gene	Hist1h3d	18.6665	39.2781	1.07327	1.90254	0.00235	0.0128953
ENSMUSG00000028035.13	ENSMUSG00000028035	MGI:1914285	chr3:152183954-152210083	Dnajb4	DnaJ heat shock protein family (Hsp40) member B4	protein coding gene	Dnajb4	11.4972	5.32968	-1.10916	-2.36418	5e-05	0.000421341											ENSMUSG00000075031.3	ENSMUSG00000075031	MGI:2448377	chr13:23746789-23747241	H2bc3	H2B clustered histone 3	protein coding gene	Hist1h2bb	17.6424	37.4944	1.08763	1.70786	0.0072	0.0331244
ENSMUSG00000003031.14	ENSMUSG00000003031	MGI:104565	chr6:134920400-134925513	Cdkn1b	cyclin-dependent kinase inhibitor 1B	protein coding gene	Cdkn1b	63.7825	29.5826	-1.10841	-3.19778	5e-05	0.000421341											ENSMUSG00000023019.12	ENSMUSG00000023019	MGI:95679	chr15:99715542-99725005	Gpd1	glycerol-3-phosphate dehydrogenase 1 (soluble)	protein coding gene	Gpd1	6.75254	14.3981	1.09237	2.69401	5e-05	0.000421341
ENSMUSG00000094870.7	ENSMUSG00000094870	MGI:1919715	chr13:119765186-119790805	Zfp131	zinc finger protein 131	protein coding gene	Zfp131	25.1324	11.6592	-1.10808	-3.16308	5e-05	0.000421341											ENSMUSG00000022389.14	ENSMUSG00000022389	MGI:98663	chr15:81800790-81826861	Tef	thyrotroph embryonic factor	protein coding gene	Tef	2.76422	5.89787	1.09332	2.32613	0.00015	0.00115234
ENSMUSG00000107320.1	ENSMUSG00000107320	MGI:5662686	chr6:28219166-28226170	Gm42549	predicted gene 42549	unclassified gene	Gm42549	3.49935	1.63262	-1.0999	-2.07492	0.00075	0.00480664											ENSMUSG00000058773.2	ENSMUSG00000058773	MGI:1861461	chr13:21779882-21780625	H1f5	H1.5 linker histone, cluster member	protein coding gene	Hist1h1b	13.8159	29.5801	1.09829	2.1652	0.00105	0.00644413
ENSMUSG00000079227.9	ENSMUSG00000079227	MGI:107182	chr9:124121542-124127182	Ccr5	chemokine (C-C motif) receptor 5	protein coding gene	Ccr5	10.4322	4.87667	-1.09707	-2.32715	5e-05	0.000421341											ENSMUSG00000097736.7	ENSMUSG00000097736	MGI:2442421	chr9:122572500-122679596	9530059O14Rik	RIKEN cDNA 9530059O14 gene	lncRNA gene	9530059O14Rik	2.96015	6.39162	1.11051	2.14815	0.00075	0.00480664
ENSMUSG00000034345.14	ENSMUSG00000034345	MGI:107227	chr17:6079785-6086517	Gtf2h5	general transcription factor IIH, polypeptide 5	protein coding gene	Gtf2h5	13.6643	6.4238	-1.08891	-1.72809	0.00625	0.0294299											ENSMUSG00000061991.2	ENSMUSG00000061991	MGI:2448309	chr13:23533905-23534304	H2ac10	H2A clustered histone 10	protein coding gene	Hist1h2af	33.5343	72.4326	1.111	2.04696	0.00205	0.0114772
ENSMUSG00000050533.3	ENSMUSG00000050533	MGI:3704215	chr3:39358305-39358903	Gm9845	predicted pseudogene 9845	pseudogene	Gm9845	87.9445	41.5485	-1.0818	-2.63399	5e-05	0.000421341											ENSMUSG00000020893.17	ENSMUSG00000020893	MGI:1098283	chr11:69095216-69109960	Per1	period circadian clock 1	protein coding gene	Per1	15.6134	33.7847	1.11358	3.36475	5e-05	0.000421341
ENSMUSG00000006818.4	ENSMUSG00000006818	MGI:98352	chr17:13007838-13018119	Sod2	superoxide dismutase 2, mitochondrial	protein coding gene	Sod2	57.8019	27.3843	-1.07777	-3.28031	5e-05	0.000421341											ENSMUSG00000071537.6	ENSMUSG00000071537	MGI:1921503	chr6:38626659-38637242	Klrg2	killer cell lectin-like receptor subfamily G, member 2	protein coding gene	Klrg2	1.64624	3.56719	1.11561	1.54376	0.0092	0.0405909
ENSMUSG00000102336.1	ENSMUSG00000102336	MGI:5610461	chr1:34427001-34433264	Gm37233	predicted gene, 37233	lncRNA gene	Gm37233	3.20027	1.5254	-1.069	-2.30473	0.0003	0.00214243											ENSMUSG00000046058.7	ENSMUSG00000046058	MGI:2681174	chr7:28267880-28269272	Eid2	EP300 interacting inhibitor of differentiation 2	protein coding gene	Eid2	2.98846	6.48794	1.11836	1.80114	0.00305	0.0160976
ENSMUSG00000022508.5	ENSMUSG00000022508	MGI:107187	chr16:23965051-23988852	Bcl6	B cell leukemia/lymphoma 6	protein coding gene	Bcl6	8.14758	3.88907	-1.06694	-2.43094	0.0001	0.000798739											ENSMUSG00000055866.9	ENSMUSG00000055866	MGI:1195265	chr1:91415981-91459324	Per2	period circadian clock 2	protein coding gene	Per2	4.86906	10.629	1.12629	2.97103	5e-05	0.000421341
ENSMUSG00000044471.11	ENSMUSG00000044471	MGI:2673128	chr6:31165522-31218433	Lncpint	long non-protein coding RNA, Trp53 induced transcript	lncRNA gene	Lncpint	34.8154	16.6204	-1.06677	-2.72955	5e-05	0.000421341											ENSMUSG00000068742.11	ENSMUSG00000068742	MGI:1270859	chr2:92403645-92434043	Cry2	cryptochrome 2 (photolyase-like)	protein coding gene	Cry2	1.4591	3.18858	1.12784	1.93215	0.00095	0.00590944
ENSMUSG00000034248.7	ENSMUSG00000034248	MGI:1914962	chr14:69241847-69305355	Slc25a37	solute carrier family 25, member 37	protein coding gene	Slc25a37	8.3222	3.97829	-1.06482	-2.35906	5e-05	0.000421341											ENSMUSG00000096606.2	ENSMUSG00000096606	MGI:3646425	chr7:99624081-99631711	Tpbgl	trophoblast glycoprotein-like	protein coding gene	Tpbgl	7.21796	15.8349	1.13345	2.60112	5e-05	0.000421341
ENSMUSG00000024014.7	ENSMUSG00000024014	MGI:97584	chr17:29461895-29496111	Pim1	proviral integration site 1	protein coding gene	Pim1	269.411	129.148	-1.06078	-3.08934	5e-05	0.000421341											ENSMUSG00000026832.12	ENSMUSG00000026832	MGI:2183535	chr2:58129136-58160495	Cytip	cytohesin 1 interacting protein	protein coding gene	Cytip	142.99	314.794	1.13849	3.06124	5e-05	0.000421341
ENSMUSG00000020941.7	ENSMUSG00000020941	MGI:1858204	chr11:103219761-103267745	Map3k14	mitogen-activated protein kinase kinase kinase 14	protein coding gene	Map3k14	6.41727	3.07703	-1.06042	-2.6301	5e-05	0.000421341											ENSMUSG00000062028.8	ENSMUSG00000062028	MGI:2685948	chr7:24431921-24445682	Irgc1	immunity-related GTPase family, cinema 1	protein coding gene	Irgc1	3.84224	8.46411	1.13941	1.96148	0.00155	0.00902124
ENSMUSG00000021423.5	ENSMUSG00000021423	MGI:1321404	chr13:37345344-37419036	Ly86	lymphocyte antigen 86	protein coding gene	Ly86	11.3339	5.45848	-1.05408	-1.68201	0.00605	0.0286447											ENSMUSG00000057722.17	ENSMUSG00000057722	MGI:104993	chr4:101717403-101815352	Lepr	leptin receptor	protein coding gene	Lepr	28.1744	62.9768	1.16044	3.58432	5e-05	0.000421341
ENSMUSG00000032000.17	ENSMUSG00000032000	MGI:1197007	chr9:7848698-7873024	Birc3	baculoviral IAP repeat-containing 3	protein coding gene	Birc3	23.0792	11.1348	-1.05151	-2.92091	5e-05	0.000421341											ENSMUSG00000042745.9	ENSMUSG00000042745	MGI:96396	chr2:152736250-152737410	Id1	inhibitor of DNA binding 1, HLH protein	protein coding gene	Id1	8.56551	19.2992	1.17193	2.35417	5e-05	0.000421341
ENSMUSG00000032475.15	ENSMUSG00000032475	MGI:109601	chr9:100492292-100546134	Nck1	non-catalytic region of tyrosine kinase adaptor protein 1	protein coding gene	Nck1	63.4408	30.6578	-1.04916	-2.5907	5e-05	0.000421341											ENSMUSG00000021775.10	ENSMUSG00000021775	MGI:2449205	chr14:18204053-18239127	Nr1d2	nuclear receptor subfamily 1, group D, member 2	protein coding gene	Nr1d2	4.89041	11.0998	1.18251	2.82976	5e-05	0.000421341
ENSMUSG00000041695.2	ENSMUSG00000041695	MGI:104744	chr11:111066163-111076821	Kcnj2	potassium inwardly-rectifying channel, subfamily J, member 2	protein coding gene	Kcnj2	4.34203	2.10216	-1.0465	-2.10969	0.0008	0.00508542											ENSMUSG00000002980.14	ENSMUSG00000002980	MGI:1929940	chr7:19756130-19770547	Bcam	basal cell adhesion molecule	protein coding gene	Bcam	6.0069	13.6488	1.18408	2.83356	5e-05	0.000421341
ENSMUSG00000048022.11	ENSMUSG00000048022	MGI:2442812	chr6:24951140-24956297	Tmem229a	transmembrane protein 229A	protein coding gene	Tmem229a	2.98504	1.44678	-1.0449	-1.62156	0.0069	0.031977											ENSMUSG00000032942.14	ENSMUSG00000032942	MGI:1099787	chr7:100326736-100486432	Ucp3	uncoupling protein 3 (mitochondrial, proton carrier)	protein coding gene	Ucp3	11.4603	26.0719	1.18586	2.1269	0.0013	0.00775665
ENSMUSG00000034557.14	ENSMUSG00000034557	MGI:2652838	chr4:108637465-108781904	Zfyve9	zinc finger, FYVE domain containing 9	protein coding gene	Zfyve9	3.64926	1.79163	-1.02633	-2.15899	5e-05	0.000421341											ENSMUSG00000029066.12	ENSMUSG00000029066	MGI:2137221	chr4:155803520-155808831	Mrpl20	mitochondrial ribosomal protein L20	protein coding gene	Mrpl20	10.3857	23.8547	1.19968	1.632	0.0054	0.0260367
ENSMUSG00000014905.3	ENSMUSG00000014905	MGI:1351618	chr12:44205896-44210068	Dnajb9	DnaJ heat shock protein family (Hsp40) member B9	protein coding gene	Dnajb9	231.023	114.247	-1.01587	-3.07837	5e-05	0.000421341											ENSMUSG00000060093.6	ENSMUSG00000060093	MGI:2448419	chr13:23760691-23761230	H4c1	H4 clustered histone 1	protein coding gene	Hist1h4a	8.97732	20.6854	1.20426	1.66759	0.0079	0.0357825
ENSMUSG00000053641.8	ENSMUSG00000053641	MGI:2142979	chr9:64811339-64919667	Dennd4a	DENN/MADD domain containing 4A	protein coding gene	Dennd4a	36.2234	18.0804	-1.0025	-3.13096	5e-05	0.000421341											ENSMUSG00000034509.8	ENSMUSG00000034509	MGI:1913841	chr17:46147389-46153553	Mad2l1bp	MAD2L1 binding protein	protein coding gene	Mad2l1bp	4.73234	10.9345	1.20826	1.99968	0.0021	0.0117158
ENSMUSG00000020589.16	ENSMUSG00000020589	MGI:1261783	chr12:12262138-12376359	Fam49a	family with sequence similarity 49, member A	protein coding gene	Fam49a	6.91725	3.45686	-1.00073	-2.36432	5e-05	0.000421341											ENSMUSG00000036904.5	ENSMUSG00000036904	MGI:108460	chr18:9212855-9216201	Fzd8	frizzled class receptor 8	protein coding gene	Fzd8	2.57043	6.11073	1.24934	2.32848	0.0003	0.00214243
ENSMUSG00000015745.9	ENSMUSG00000015745	MGI:1914470	chr3:95988428-95996001	Plekho1	pleckstrin homology domain containing, family O member 1	protein coding gene	Plekho1	3.54518	1.77712	-0.996315	-1.5592	0.01155	0.0490059											ENSMUSG00000028327.14	ENSMUSG00000028327	MGI:1921402	chr4:45848663-45887008	Stra6l	STRA6-like	protein coding gene	Stra6l	0.981442	2.34215	1.25486	1.80662	0.0029	0.0154288
ENSMUSG00000032375.15	ENSMUSG00000032375	MGI:3522097	chr9:66775201-66795490	Aph1b	aph1 homolog B, gamma secretase subunit	protein coding gene	Aph1b	4.57391	2.29339	-0.995944	-1.73132	0.00175	0.0100175											ENSMUSG00000034435.5	ENSMUSG00000034435	MGI:2442082	chr12:73543113-73546395	Tmem30b	transmembrane protein 30B	protein coding gene	Tmem30b	1.40042	3.35891	1.26214	1.70129	0.0078	0.0354096
ENSMUSG00000026020.9	ENSMUSG00000026020	MGI:1933184	chr1:59684976-59719044	Nop58	NOP58 ribonucleoprotein	protein coding gene	Nop58	7.8421	3.93349	-0.995429	-1.66535	0.00685	0.0317817											ENSMUSG00000022421.18	ENSMUSG00000022421	MGI:1920590	chr15:79786351-79834688	Nptxr	neuronal pentraxin receptor	protein coding gene	Nptxr	3.71578	9.15615	1.30108	3.35856	5e-05	0.000421341
ENSMUSG00000040128.9	ENSMUSG00000040128	MGI:1917838	chr4:33245422-33248510	Pnrc1	proline-rich nuclear receptor coactivator 1	protein coding gene	Pnrc1	329.224	165.216	-0.994716	-3.02952	5e-05	0.000421341											ENSMUSG00000069310.3	ENSMUSG00000069310	MGI:2448320	chr13:23745012-23745501	H3c3	H3 clustered histone 3	protein coding gene	Hist1h3c	10.2882	26.037	1.33957	1.82216	0.00365	0.0187415
ENSMUSG00000035004.3	ENSMUSG00000035004	MGI:1891393	chr7:121033251-121076835	Igsf6	immunoglobulin superfamily, member 6	protein coding gene	Igsf6	48.5974	24.4183	-0.992918	-2.51968	5e-05	0.000421341											ENSMUSG00000070407.5	ENSMUSG00000070407	MGI:1333853	chr11:63885791-63922290	Hs3st3b1	heparan sulfate (glucosamine) 3-O-sulfotransferase 3B1	protein coding gene	Hs3st3b1	3.10056	7.85659	1.34138	2.97334	5e-05	0.000421341
ENSMUSG00000060550.15	ENSMUSG00000060550	MGI:95936	chr17:35439154-35443773	H2-Q7	histocompatibility 2, Q region locus 7	protein coding gene	H2-Q7	17.511	8.85676	-0.98341	-1.93063	0.00095	0.00590944											ENSMUSG00000030539.13	ENSMUSG00000030539	MGI:107559	chr7:80186840-80226527	Sema4b	sema domain, immunoglobulin domain (Ig), transmembrane domain (TM) and short cytoplasmic domain, (semaphorin) 4B	protein coding gene	Sema4b	4.9471	12.5932	1.34799	3.24332	5e-05	0.000421341
ENSMUSG00000108621.1	ENSMUSG00000108621	MGI:5610722	chr7:39552500-39580589	Gm37494	predicted gene, 37494	lncRNA gene	Gm37494	2.93454	1.49744	-0.970641	-2.29327	0.00015	0.00115234											ENSMUSG00000027030.15	ENSMUSG00000027030	MGI:1858416	chr2:68210444-68472268	Stk39	serine/threonine kinase 39	protein coding gene	Stk39	0.908138	2.34029	1.36571	1.8805	0.0047	0.0232018
ENSMUSG00000047180.8	ENSMUSG00000047180	MGI:2429944	chr1:36264596-36274679	Neurl3	neuralized E3 ubiquitin protein ligase 3	protein coding gene	Neurl3	27.2814	13.9215	-0.970601	-2.25731	0.0001	0.000798739											ENSMUSG00000069267.2	ENSMUSG00000069267	MGI:2448319	chr13:23752266-23752886	H3c2	H3 clustered histone 2	protein coding gene	Hist1h3b	22.6169	59.3681	1.39229	2.48661	0.0004	0.00276583
ENSMUSG00000037966.15	ENSMUSG00000037966	MGI:1196617	chr13:49187484-49196244	Ninj1	ninjurin 1	protein coding gene	Ninj1	8.03078	4.1013	-0.969458	-1.52044	0.0086	0.0383864											ENSMUSG00000042380.8	ENSMUSG00000042380	MGI:1933141	chr4:127243783-127247809	Smim12	small integral membrane protein 12	protein coding gene	Smim12	3.143	8.25477	1.39309	1.97317	0.0016	0.00927428
ENSMUSG00000031487.5	ENSMUSG00000031487	MGI:1913903	chr8:27085582-27128680	Brf2	BRF2, RNA polymerase III transcription initiation factor 50kDa subunit	protein coding gene	Brf2	12.5549	6.41253	-0.969289	-2.09481	0.00085	0.00536196											ENSMUSG00000026610.13	ENSMUSG00000026610	MGI:1347056	chr1:187609028-188214885	Esrrg	estrogen-related receptor gamma	protein coding gene	Esrrg	2.48612	6.60586	1.40985	2.96167	5e-05	0.000421341
ENSMUSG00000000244.17	ENSMUSG00000000244	MGI:1350360	chr7:142988968-143019644	Tspan32	tetraspanin 32	protein coding gene	Tspan32	13.3481	6.82326	-0.9681	-1.89335	0.0013	0.00775665											ENSMUSG00000041729.15	ENSMUSG00000041729	MGI:2444283	chr9:62419491-62537044	Coro2b	coronin, actin binding protein, 2B	protein coding gene	Coro2b	11.2732	30.4126	1.43177	4.24979	5e-05	0.000421341
ENSMUSG00000033705.16	ENSMUSG00000033705	MGI:3045258	chr2:120629223-120716082	Stard9	START domain containing 9	protein coding gene	Stard9	5.19799	2.661	-0.965986	-2.66766	5e-05	0.000421341											ENSMUSG00000041202.12	ENSMUSG00000041202	MGI:1341796	chr4:138775734-138782046	Pla2g2d	phospholipase A2, group IID	protein coding gene	Pla2g2d	2.79606	7.55852	1.43471	2.16784	0.00105	0.00644413
ENSMUSG00000025058.4	ENSMUSG00000025058	MGI:1918648	chrX:85870353-85891499	5430427O19Rik	RIKEN cDNA 5430427O19 gene	protein coding gene	5430427O19Rik	9.25883	4.74604	-0.964107	-2.18546	0.00025	0.0018218											ENSMUSG00000033863.1	ENSMUSG00000033863	MGI:1333856	chr19:23141225-23166911	Klf9	Kruppel-like factor 9	protein coding gene	Klf9	9.79728	26.708	1.44682	3.98013	5e-05	0.000421341
ENSMUSG00000027829.15	ENSMUSG00000027829	MGI:1922664	chr3:65946150-65962036	Ccnl1	cyclin L1	protein coding gene	Ccnl1	89.8369	46.081	-0.963137	-2.80866	5e-05	0.000421341											ENSMUSG00000032285.15	ENSMUSG00000032285	MGI:1927638	chr9:54698872-54734519	Dnaja4	DnaJ heat shock protein family (Hsp40) member A4	protein coding gene	Dnaja4	1.13553	3.10298	1.45029	1.6589	0.00865	0.0385722
ENSMUSG00000004562.16	ENSMUSG00000004562	MGI:2685515	chr14:51984837-52020733	Arhgef40	Rho guanine nucleotide exchange factor (GEF) 40	protein coding gene	Arhgef40	5.67006	2.91217	-0.96127	-1.76025	0.00255	0.0138258											ENSMUSG00000036103.8	ENSMUSG00000036103	MGI:2152907	chr18:9707647-9877995	Colec12	collectin sub-family member 12	protein coding gene	Colec12	5.61735	15.4314	1.45791	3.56612	5e-05	0.000421341
ENSMUSG00000022797.15	ENSMUSG00000022797	MGI:98822	chr16:32608919-32632794	Tfrc	transferrin receptor	protein coding gene	Tfrc	8.54655	4.39479	-0.95955	-2.25179	0.0002	0.00149248											ENSMUSG00000086862.1	ENSMUSG00000086862	MGI:3649666	chr2:58164000-58177063	Gm13546	predicted gene 13546	lncRNA gene	Gm13546	8.70634	24.0618	1.4666	2.80738	5e-05	0.000421341
ENSMUSG00000047735.14	ENSMUSG00000047735	MGI:1343184	chr6:3372256-3399572	Samd9l	sterile alpha motif domain containing 9-like	protein coding gene	Samd9l	15.1847	7.82115	-0.957167	-2.72905	5e-05	0.000421341											ENSMUSG00000034271.15	ENSMUSG00000034271	MGI:1932093	chr12:85599104-85639878	Jdp2	Jun dimerization protein 2	protein coding gene	Jdp2	5.08095	14.067	1.46914	3.36275	5e-05	0.000421341
ENSMUSG00000071342.4	ENSMUSG00000071342	MGI:2685735	chr12:40176385-40201105	Lsmem1	leucine-rich single-pass membrane protein 1	protein coding gene	Lsmem1	19.1912	9.89091	-0.95627	-1.83139	0.0019	0.010752											ENSMUSG00000061615.2	ENSMUSG00000061615	MGI:2448306	chr13:23751125-23751598	H2ac4	H2A clustered histone 4	protein coding gene	Hist1h2ab	11.5513	32.1636	1.47737	2.20435	0.00145	0.00851807
ENSMUSG00000092274.2	ENSMUSG00000092274	MGI:1914211	chr19:5824707-5845478	Neat1	nuclear paraspeckle assembly transcript 1 (non-protein coding)	lncRNA gene	Neat1	108.117	55.8741	-0.952345	-1.33353	0.00985	0.0429562											ENSMUSG00000024302.15	ENSMUSG00000024302	MGI:106039	chr18:23415414-23659714	Dtna	dystrobrevin alpha	protein coding gene	Dtna	1.26421	3.64372	1.52718	2.8623	5e-05	0.000421341
ENSMUSG00000054717.7	ENSMUSG00000054717	MGI:96157	chr8:57511906-57515999	Hmgb2	high mobility group box 2	protein coding gene	Hmgb2	4.03358	2.08537	-0.951756	-1.65642	0.00875	0.038939											ENSMUSG00000016283.13	ENSMUSG00000016283	MGI:95914	chr17:37480850-37483552	H2-M2	histocompatibility 2, M region locus 2	protein coding gene	H2-M2	2.04168	5.97233	1.54853	2.03349	0.00115	0.00697493
ENSMUSG00000044786.6	ENSMUSG00000044786	MGI:99180	chr7:28376783-28392708	Zfp36	zinc finger protein 36	protein coding gene	Zfp36	1113.32	576.37	-0.949805	-2.35571	5e-05	0.000421341											ENSMUSG00000023393.15	ENSMUSG00000023393	MGI:1919107	chr2:180725262-180742280	Slc17a9	solute carrier family 17, member 9	protein coding gene	Slc17a9	1.00982	2.98525	1.56375	1.81256	0.00535	0.025834
ENSMUSG00000053063.11	ENSMUSG00000053063	MGI:3040968	chr6:129349963-129365303	Clec12a	C-type lectin domain family 12, member a	protein coding gene	Clec12a	6.21669	3.22299	-0.947747	-1.75188	0.00385	0.0195974											ENSMUSG00000069301.5	ENSMUSG00000069301	MGI:2448293	chr13:22042459-22042944	H2ac11	H2A clustered histone 11	protein coding gene	Hist1h2ag	4.76392	14.2856	1.58434	1.74566	0.0074	0.0338903
ENSMUSG00000023030.16	ENSMUSG00000023030	MGI:1345279	chr15:100387897-100428150	Slc11a2	solute carrier family 11 (proton-coupled divalent metal ion transporters), member 2	protein coding gene	Slc11a2	5.95123	3.09926	-0.941264	-1.69147	0.00475	0.023405											ENSMUSG00000030605.15	ENSMUSG00000030605	MGI:102768	chr7:79133767-79149060	Mfge8	milk fat globule-EGF factor 8 protein	protein coding gene	Mfge8	4.52001	13.5845	1.58756	3.44184	5e-05	0.000421341
ENSMUSG00000042622.13	ENSMUSG00000042622	MGI:96910	chr15:79347540-79359072	Maff	v-maf musculoaponeurotic fibrosarcoma oncogene family, protein F (avian)	protein coding gene	Maff	127.595	66.6104	-0.937754	-2.89758	5e-05	0.000421341											ENSMUSG00000032014.5	ENSMUSG00000032014	MGI:94852	chr9:43221277-43239816	Oaf	out at first homolog	protein coding gene	Oaf	3.82666	11.5401	1.5925	3.2913	5e-05	0.000421341
ENSMUSG00000044244.18	ENSMUSG00000044244	MGI:2143266	chr9:100457718-100486788	Il20rb	interleukin 20 receptor beta	protein coding gene	Il20rb	3.10859	1.62489	-0.935923	-1.5489	0.0101	0.0438538											ENSMUSG00000023960.13	ENSMUSG00000023960	MGI:1933830	chr17:44078812-44086567	Enpp5	ectonucleotide pyrophosphatase/phosphodiesterase 5	protein coding gene	Enpp5	1.28003	3.94038	1.62216	2.30573	0.0005	0.00336692
ENSMUSG00000042826.13	ENSMUSG00000042826	MGI:109167	chr11:69796067-69801857	Fgf11	fibroblast growth factor 11	protein coding gene	Fgf11	3.8207	1.99739	-0.935719	-1.66369	0.0057	0.0272462											ENSMUSG00000030020.13	ENSMUSG00000030020	MGI:1925144	chr6:92370907-92706155	Prickle2	prickle planar cell polarity protein 2	protein coding gene	Prickle2	6.46523	19.9269	1.62395	4.59602	5e-05	0.000421341
ENSMUSG00000021624.9	ENSMUSG00000021624	MGI:1194924	chr13:102693557-103334460	Cd180	CD180 antigen	protein coding gene	Cd180	11.6983	6.11728	-0.935336	-1.58377	0.0026	0.0140585											ENSMUSG00000034906.15	ENSMUSG00000034906	MGI:2444777	chr2:127103808-127133954	Ncaph	non-SMC condensin I complex, subunit H	protein coding gene	Ncaph	0.752642	2.32892	1.62963	2.14421	0.0017	0.00977206
ENSMUSG00000045636.16	ENSMUSG00000045636	MGI:2142572	chr8:40990913-41133726	Mtus1	mitochondrial tumor suppressor 1	protein coding gene	Mtus1	3.98602	2.0964	-0.927038	-1.81381	0.00265	0.0142886											ENSMUSG00000097266.1	ENSMUSG00000097266	MGI:5477296	chr7:19298259-19300770	Gm26802	predicted gene, 26802	lncRNA gene	Gm26802	2.05622	6.37342	1.63207	1.98316	0.0023	0.0126632
ENSMUSG00000024097.10	ENSMUSG00000024097	MGI:1926232	chr17:80200088-80207305	Srsf7	serine and arginine-rich splicing factor 7	protein coding gene	Srsf7	17.9094	9.43981	-0.923884	-2.16507	0.00025	0.0018218											ENSMUSG00000024334.8	ENSMUSG00000024334	MGI:95924	chr17:34083842-34095309	H2-Oa	histocompatibility 2, O region alpha locus	protein coding gene	H2-Oa	1.48665	4.81591	1.69574	1.63015	0.01035	0.0447607
ENSMUSG00000005483.9	ENSMUSG00000005483	MGI:1931874	chr8:83608174-83611902	Dnajb1	DnaJ heat shock protein family (Hsp40) member B1	protein coding gene	Dnajb1	41.5817	22.0057	-0.918074	-2.69817	5e-05	0.000421341											ENSMUSG00000037071.2	ENSMUSG00000037071	MGI:98239	chr19:44394450-44407709	Scd1	stearoyl-Coenzyme A desaturase 1	protein coding gene	Scd1	10.0879	33.5989	1.73579	4.88609	5e-05	0.000421341
ENSMUSG00000054293.10	ENSMUSG00000054293	MGI:2441814	chrX:107148926-107173661	P2ry10b	purinergic receptor P2Y, G-protein coupled 10B	protein coding gene	A630033H20Rik	23.7217	12.5719	-0.916004	-2.24778	5e-05	0.000421341											ENSMUSG00000097694.7	ENSMUSG00000097694	MGI:3588276	chr16:50526303-50559435	G730013B05Rik	RIKEN cDNA G730013B05 gene	lncRNA gene	G730013B05Rik	1.11793	3.75114	1.74649	2.04322	0.00325	0.0169893
ENSMUSG00000070327.14	ENSMUSG00000070327	MGI:1289196	chr11:119393099-119491235	Rnf213	ring finger protein 213	protein coding gene	Rnf213	6.56003	3.48076	-0.914301	-2.14967	0.0002	0.00149248											ENSMUSG00000020889.11	ENSMUSG00000020889	MGI:2444210	chr11:98741810-98775333	Nr1d1	nuclear receptor subfamily 1, group D, member 1	protein coding gene	Nr1d1	4.82307	17.7489	1.87971	2.81946	5e-05	0.000421341
ENSMUSG00000070738.10	ENSMUSG00000070738	MGI:2138334	chr1:87853286-87944490	Dgkd	diacylglycerol kinase, delta	protein coding gene	Dgkd	6.21593	3.30033	-0.913361	-2.2252	0.0002	0.00149248											ENSMUSG00000005802.12	ENSMUSG00000005802	MGI:1345282	chr2:122681232-122702663	Slc30a4	solute carrier family 30 (zinc transporter), member 4	protein coding gene	Slc30a4	1.18451	4.43908	1.90597	3.1251	5e-05	0.000421341
ENSMUSG00000037580.9	ENSMUSG00000037580	MGI:95675	chr14:47153894-47189413	Gch1	GTP cyclohydrolase 1	protein coding gene	Gch1	21.9084	11.6696	-0.908721	-2.40413	5e-05	0.000421341											ENSMUSG00000104665.1	ENSMUSG00000104665	MGI:5663503	chr5:45660066-45662721	Gm43366	predicted gene 43366	unclassified gene	Gm43366	0.969662	3.69413	1.92968	2.27322	0.0016	0.00927428
ENSMUSG00000053175.17	ENSMUSG00000053175	MGI:88140	chr7:19808461-19822770	Bcl3	B cell leukemia/lymphoma 3	protein coding gene	Bcl3	9.90298	5.27641	-0.908306	-1.69857	0.00555	0.0266449											ENSMUSG00000024222.16	ENSMUSG00000024222	MGI:104670	chr17:28399094-28517524	Fkbp5	FK506 binding protein 5	protein coding gene	Fkbp5	19.9296	76.2436	1.93571	5.84529	5e-05	0.000421341
ENSMUSG00000004709.14	ENSMUSG00000004709	MGI:109294	chr1:171559192-171585318	Cd244a	CD244 molecule A	protein coding gene	Cd244	6.9135	3.68497	-0.907762	-2.05341	0.0008	0.00508542											ENSMUSG00000070529.7	ENSMUSG00000070529	MGI:3616889	chr2:164649630-164657368	Wfdc10	WAP four-disulfide core domain 10	protein coding gene	Wfdc10	3.74321	14.4067	1.9444	1.84587	0.00845	0.0378319
ENSMUSG00000032218.6	ENSMUSG00000032218	MGI:88311	chr9:70407688-70421554	Ccnb2	cyclin B2	protein coding gene	Ccnb2	7.04919	3.75937	-0.906966	-1.55288	0.00865	0.0385722											ENSMUSG00000069805.10	ENSMUSG00000069805	MGI:95492	chr13:62864752-62888282	Fbp1	fructose bisphosphatase 1	protein coding gene	Fbp1	1.65267	6.44174	1.96265	2.3539	0.001	0.00617708
ENSMUSG00000047749.2	ENSMUSG00000047749	MGI:2443387	chr6:38287395-38299259	Zc3hav1l	zinc finger CCCH-type, antiviral 1-like	protein coding gene	Zc3hav1l	3.19632	1.70891	-0.903332	-1.6026	0.00595	0.0282513											ENSMUSG00000005360.14	ENSMUSG00000005360	MGI:99917	chr15:8634123-8710764	Slc1a3	solute carrier family 1 (glial high affinity glutamate transporter), member 3	protein coding gene	Slc1a3	3.76312	15.8241	2.07212	4.4796	5e-05	0.000421341
ENSMUSG00000045502.6	ENSMUSG00000045502	MGI:1933383	chr5:123863569-123865499	Hcar2	hydroxycarboxylic acid receptor 2	protein coding gene	Hcar2	132.122	70.6986	-0.902112	-2.77875	5e-05	0.000421341											ENSMUSG00000065987.12	ENSMUSG00000065987	MGI:1916415	chr8:3917656-3926833	Cd209b	CD209b antigen	protein coding gene	Cd209b	1.02198	4.4138	2.11066	2.43749	0.00035	0.00245686
ENSMUSG00000020120.15	ENSMUSG00000020120	MGI:1860485	chr11:16971205-17079371	Plek	pleckstrin	protein coding gene	Plek	429.409	230.731	-0.89614	-2.43204	0.0002	0.00149248											ENSMUSG00000023868.15	ENSMUSG00000023868	MGI:1345143	chr17:8525371-8986648	Pde10a	phosphodiesterase 10A	protein coding gene	Pde10a	0.462691	2.32731	2.33054	2.29327	0.00025	0.0018218
ENSMUSG00000018920.11	ENSMUSG00000018920	MGI:1932682	chr11:70453982-70466202	Cxcl16	chemokine (C-X-C motif) ligand 16	protein coding gene	Cxcl16	14.2227	7.66103	-0.892589	-2.05481	0.00045	0.00306791											ENSMUSG00000019577.6	ENSMUSG00000019577	MGI:1351481	chr6:5483350-5496309	Pdk4	pyruvate dehydrogenase kinase, isoenzyme 4	protein coding gene	Pdk4	8.13592	41.6435	2.35571	6.34745	5e-05	0.000421341
ENSMUSG00000024913.16	ENSMUSG00000024913	MGI:1278315	chr19:3584827-3686564	Lrp5	low density lipoprotein receptor-related protein 5	protein coding gene	Lrp5	2.70985	1.46212	-0.89015	-1.69006	0.0044	0.0219399											ENSMUSG00000024653.2	ENSMUSG00000024653	MGI:98919	chr19:9083635-9087958	Scgb1a1	secretoglobin, family 1A, member 1 (uteroglobin)	protein coding gene	Scgb1a1	6.17597	32.1711	2.38103	2.43977	0.00075	0.00480664
ENSMUSG00000024360.7	ENSMUSG00000024360	MGI:2385071	chr18:34902784-34932007	Etf1	eukaryotic translation termination factor 1	protein coding gene	Etf1	74.5818	40.251	-0.8898	-2.8614	5e-05	0.000421341											ENSMUSG00000037492.16	ENSMUSG00000037492	MGI:2443497	chr8:23669657-24063105	Zmat4	zinc finger, matrin type 4	protein coding gene	Zmat4	0.492417	2.566	2.38157	2.82965	0.0002	0.00149248
ENSMUSG00000001020.8	ENSMUSG00000001020	MGI:1330282	chr3:90584658-90606045	S100a4	S100 calcium binding protein A4	protein coding gene	S100a4	40.8795	22.0939	-0.887727	-1.65583	0.0065	0.0304115											ENSMUSG00000087380.7	ENSMUSG00000087380	MGI:1920902	chr6:31220350-31337404	2210408F21Rik	RIKEN cDNA 2210408F21 gene	lncRNA gene	2210408F21Rik	0.720183	4.2445	2.55916	0.660022	0.00065	0.00424086
ENSMUSG00000014846.12	ENSMUSG00000014846	MGI:1915221	chr8:105467492-105471526	Tppp3	tubulin polymerization-promoting protein family member 3	protein coding gene	Tppp3	170.826	92.4995	-0.88501	-2.63601	5e-05	0.000421341											ENSMUSG00000043003.13	ENSMUSG00000043003	MGI:2448565	chr4:73714578-73790709	Rasef	RAS and EF hand domain containing	protein coding gene	Rasef	0.786691	5.70208	2.85762	4.47503	5e-05	0.000421341
ENSMUSG00000040339.10	ENSMUSG00000040339	MGI:3036259	chr3:108970996-109027607	Fam102b	family with sequence similarity 102, member B	protein coding gene	Fam102b	22.0468	11.9527	-0.883226	-2.56599	5e-05	0.000421341											ENSMUSG00000031502.11	ENSMUSG00000031502	MGI:88454	chr8:11187754-11449287	Col4a1	collagen, type IV, alpha 1	protein coding gene	Col4a1	0.545653	5.44238	3.31818	4.42596	5e-05	0.000421341
ENSMUSG00000079419.4	ENSMUSG00000079419	MGI:2385644	chr19:11469365-11484578	Ms4a6c	membrane-spanning 4-domains, subfamily A, member 6C	protein coding gene	Ms4a6c	9.66467	5.24033	-0.883061	-1.75304	0.00395	0.0200313											ENSMUSG00000031503.13	ENSMUSG00000031503	MGI:88455	chr8:11187754-11449287	Col4a2	collagen, type IV, alpha 2	protein coding gene	Col4a2	0.508099	6.38417	3.65132	4.9019	5e-05	0.000421341
ENSMUSG00000026896.14	ENSMUSG00000026896	MGI:1918836	chr2:62595797-62646211	Ifih1	interferon induced with helicase C domain 1	protein coding gene	Ifih1	18.4403	10.0466	-0.876146	-2.48518	5e-05	0.000421341											ENSMUSG00000075864.1	ENSMUSG00000075864	MGI:5455779	chr8:128650996-128651103	Gm26002	predicted gene, 26002	snRNA gene	Gm26002	0	602.015	1e+99	#NAME?	0.00105	0.00644413
ENSMUSG00000040459.11	ENSMUSG00000040459	MGI:2442985	chr8:8665074-8690521	Arglu1	arginine and glutamate rich 1	protein coding gene	Arglu1	15.2626	8.34343	-0.871285	-2.35064	5e-05	0.000421341											ENSMUSG00000088861.1	ENSMUSG00000088861	MGI:5452842	chr11:11114222-11266638	Gm23065	predicted gene, 23065	rRNA gene	Gm23065	0	216.712	1e+99	#NAME?	0.0056	0.0268461
ENSMUSG00000032802.8	ENSMUSG00000032802	MGI:104971	chr2:152105523-152111376	Srxn1	sulfiredoxin 1 homolog (S. cerevisiae)	protein coding gene	Srxn1	40.1573	21.9593	-0.870829	-2.59194	5e-05	0.000421341											ENSMUSG00000099693.1	ENSMUSG00000099693	MGI:5579990	chr1:84990637-84993032	Gm29284	predicted gene 29284	pseudogene	Gm29284	0	11.4228	1e+99	#NAME?	0.00385	0.0195974
ENSMUSG00000028793.15	ENSMUSG00000028793	MGI:1922484	chr4:129058270-129085735	Rnf19b	ring finger protein 19B	protein coding gene	Rnf19b	22.3097	12.2004	-0.870737	-2.43933	5e-05	0.000421341
ENSMUSG00000031488.14	ENSMUSG00000031488	MGI:1923017	chr8:27138772-27174646	Rab11fip1	RAB11 family interacting protein 1 (class I)	protein coding gene	Rab11fip1	116.261	63.7035	-0.867918	-2.19266	0.0002	0.00149248
ENSMUSG00000020400.17	ENSMUSG00000020400	MGI:1926194	chr11:54910784-54962917	Tnip1	TNFAIP3 interacting protein 1	protein coding gene	Tnip1	23.0787	12.6582	-0.866493	-2.5509	5e-05	0.000421341
ENSMUSG00000024561.8	ENSMUSG00000024561	MGI:1333811	chr18:74268271-74282685	Mbd1	methyl-CpG binding domain protein 1	protein coding gene	Mbd1	4.58078	2.52085	-0.861687	-1.65743	0.0057	0.0272462
ENSMUSG00000022861.16	ENSMUSG00000022861	MGI:105060	chr16:22468460-22657221	Dgkg	diacylglycerol kinase, gamma	protein coding gene	Dgkg	6.37003	3.50711	-0.861019	-2.00369	0.00125	0.00749757
ENSMUSG00000021701.7	ENSMUSG00000021701	MGI:1099790	chr13:110395043-110400844	Plk2	polo like kinase 2	protein coding gene	Plk2	6.66662	3.67775	-0.858132	-1.87008	0.00165	0.00952474
ENSMUSG00000101365.1	ENSMUSG00000101365	MGI:5011510	chr9:97047443-97067307	Gm19325	predicted gene, 19325	lncRNA gene	Gm19325	3.45522	1.90903	-0.855935	-1.54421	0.0086	0.0383864
ENSMUSG00000027660.16	ENSMUSG00000027660	MGI:106203	chr3:31095057-31122577	Skil	SKI-like	protein coding gene	Skil	130.546	72.1958	-0.854568	-2.5264	5e-05	0.000421341
ENSMUSG00000015837.15	ENSMUSG00000015837	MGI:107931	chr11:50174848-50210827	Sqstm1	sequestosome 1	protein coding gene	Sqstm1	415.02	229.857	-0.852445	-2.40014	5e-05	0.000421341
ENSMUSG00000034998.18	ENSMUSG00000034998	MGI:1347478	chr17:88440710-88490533	Foxn2	forkhead box N2	protein coding gene	Foxn2	51.7142	28.6434	-0.85236	-2.65079	5e-05	0.000421341
ENSMUSG00000017418.13	ENSMUSG00000017418	MGI:1923119	chr2:14995130-15082456	Arl5b	ADP-ribosylation factor-like 5B	protein coding gene	Arl5b	14.6808	8.17109	-0.845329	-1.39446	0.00475	0.023405
ENSMUSG00000045658.16	ENSMUSG00000045658	MGI:2138391	chr1:84036295-84364180	Pid1	phosphotyrosine interaction domain containing 1	protein coding gene	Pid1	42.8354	23.9725	-0.837424	-2.11025	5e-05	0.000421341
ENSMUSG00000005057.13	ENSMUSG00000005057	MGI:1345171	chr5:136218146-136244903	Sh2b2	SH2B adaptor protein 2	protein coding gene	Sh2b2	21.365	11.9667	-0.836231	-2.25473	0.0002	0.00149248
ENSMUSG00000102644.5	ENSMUSG00000102644	MGI:1922436	chr5:91963332-91972066	Thap6	THAP domain containing 6	pseudogene	Thap6	8.62207	4.85188	-0.82949	-1.85821	0.0019	0.010752
ENSMUSG00000039737.11	ENSMUSG00000039737	MGI:1914051	chr5:136178126-136198963	Prkrip1	Prkr interacting protein 1 (IL11 inducible)	protein coding gene	Prkrip1	3.78431	2.13067	-0.828725	-1.63595	0.00415	0.0208759
ENSMUSG00000030451.15	ENSMUSG00000030451	MGI:103234	chr7:56050252-56231800	Herc2	HECT and RLD domain containing E3 ubiquitin protein ligase 2	protein coding gene	Herc2	4.68299	2.64168	-0.825972	-2.33959	5e-05	0.000421341
ENSMUSG00000021277.16	ENSMUSG00000021277	MGI:108041	chr12:111159849-111267153	Traf3	TNF receptor-associated factor 3	protein coding gene	Traf3	8.27616	4.67232	-0.824821	-2.30808	5e-05	0.000421341
ENSMUSG00000032089.16	ENSMUSG00000032089	MGI:96538	chr9:45253836-45269149	Il10ra	interleukin 10 receptor, alpha	protein coding gene	Il10ra	68.586	38.7688	-0.823017	-2.551	5e-05	0.000421341
ENSMUSG00000026981.15	ENSMUSG00000026981	MGI:96547	chr2:24336852-24351494	Il1rn	interleukin 1 receptor antagonist	protein coding gene	Il1rn	221.931	125.559	-0.821743	-2.52243	5e-05	0.000421341
ENSMUSG00000007850.16	ENSMUSG00000007850	MGI:1891925	chr11:50376989-50386528	Hnrnph1	heterogeneous nuclear ribonucleoprotein H1	protein coding gene	Hnrnph1	24.4446	13.836	-0.821082	-2.18263	0.0002	0.00149248
ENSMUSG00000034105.8	ENSMUSG00000034105	MGI:1921597	chr8:119760586-119778416	Meak7	MTOR associated protein , eak-7 homolog	protein coding gene	Tldc1	6.66955	3.78803	-0.81614	-1.66518	0.00395	0.0200313
ENSMUSG00000034867.16	ENSMUSG00000034867	MGI:2444103	chr7:35586243-35639226	Ankrd27	ankyrin repeat domain 27 (VPS9 domain)	protein coding gene	Ankrd27	3.94693	2.24729	-0.812542	-1.55215	0.0091	0.0402188
ENSMUSG00000015839.6	ENSMUSG00000015839	MGI:108420	chr2:75675512-75704641	Nfe2l2	nuclear factor, erythroid derived 2, like 2	protein coding gene	Nfe2l2	161.808	92.1635	-0.812011	-2.51481	5e-05	0.000421341
ENSMUSG00000024843.15	ENSMUSG00000024843	MGI:107760	chr19:3767420-3894369	Chka	choline kinase alpha	protein coding gene	Chka	33.2282	18.987	-0.807394	-1.53496	0.011	0.0470719
ENSMUSG00000034394.14	ENSMUSG00000034394	MGI:96787	chr11:4257556-4272514	Lif	leukemia inhibitory factor	protein coding gene	Lif	5.40484	3.09114	-0.80611	-1.73181	0.00405	0.0204521
ENSMUSG00000007610.15	ENSMUSG00000007610	MGI:1917609	chr8:71488102-71493400	Gtpbp3	GTP binding protein 3	protein coding gene	Gtpbp3	5.45098	3.12792	-0.801313	-1.58858	0.00775	0.0352213
ENSMUSG00000028271.9	ENSMUSG00000028271	MGI:2385191	chr3:142765044-142783606	Gtf2b	general transcription factor IIB	protein coding gene	Gtf2b	13.188	7.60093	-0.794973	-1.63849	0.00545	0.0262358
ENSMUSG00000089774.2	ENSMUSG00000089774	MGI:1858226	chr16:92058269-92112227	Slc5a3	solute carrier family 5 (inositol transporters), member 3	protein coding gene	Slc5a3	29.1639	16.8205	-0.793962	-2.06661	0.0003	0.00214243
ENSMUSG00000069833.12	ENSMUSG00000069833	MGI:1316648	chr19:8989283-9076919	Ahnak	AHNAK nucleoprotein (desmoyokin)	protein coding gene	Ahnak	195.526	112.839	-0.793091	-1.35767	0.00945	0.0415059
ENSMUSG00000030162.14	ENSMUSG00000030162	MGI:1261434	chr6:129485243-129507165	Olr1	oxidized low density lipoprotein (lectin-like) receptor 1	protein coding gene	Olr1	224.698	129.824	-0.791428	-2.2383	5e-05	0.000421341
ENSMUSG00000000078.6	ENSMUSG00000000078	MGI:1346318	chr13:5861488-5870393	Klf6	Kruppel-like factor 6	protein coding gene	Klf6	252.545	146.543	-0.78522	-2.0947	0.00015	0.00115234
#N/A	#N/A	#N/A	#N/A	#N/A	#N/A	#N/A	#N/A	68.0482	39.5313	-0.783559	-2.40119	5e-05	0.000421341
ENSMUSG00000020038.9	ENSMUSG00000020038	MGI:1270841	chr10:85131701-85185054	Cry1	cryptochrome 1 (photolyase-like)	protein coding gene	Cry1	17.4082	10.1265	-0.781629	-2.0321	0.00075	0.00480664
ENSMUSG00000053101.2	ENSMUSG00000053101	MGI:2672983	chr13:19749681-19824257	Gpr141	G protein-coupled receptor 141	protein coding gene	Gpr141	12.3447	7.18523	-0.780791	-1.85729	0.002	0.0112392
ENSMUSG00000001774.7	ENSMUSG00000001774	MGI:1914167	chr9:18292266-18314000	Chordc1	cysteine and histidine-rich domain (CHORD)-containing, zinc-binding protein 1	protein coding gene	Chordc1	14.1089	8.21301	-0.780626	-1.80695	0.0024	0.0131313
ENSMUSG00000020134.13	ENSMUSG00000020134	MGI:1914495	chr11:21091290-21150323	Peli1	pellino 1	protein coding gene	Peli1	58.1115	33.9185	-0.776753	-2.39734	5e-05	0.000421341
ENSMUSG00000054321.6	ENSMUSG00000054321	MGI:2152345	chr18:14783244-14900359	Taf4b	TATA-box binding protein associated factor 4b	protein coding gene	Taf4b	5.25432	3.0692	-0.77564	-1.70631	0.00395	0.0200313
ENSMUSG00000032621.8	ENSMUSG00000032621	MGI:2145245	chr13:103739347-103774608	Srek1	splicing regulatory glutamine/lysine-rich protein 1	protein coding gene	Srek1	6.84831	4.01392	-0.770738	-1.95735	0.0011	0.00671071
ENSMUSG00000031370.12	ENSMUSG00000031370	MGI:103287	chrX:163935442-163958598	Zrsr2	zinc finger (CCCH type), RNA binding motif and serine/arginine rich 2	protein coding gene	Zrsr2	3.84568	2.25986	-0.767002	-1.64509	0.0058	0.0276445
ENSMUSG00000028859.14	ENSMUSG00000028859	MGI:1339755	chr4:126024549-126044440	Csf3r	colony stimulating factor 3 receptor (granulocyte)	protein coding gene	Csf3r	6.09127	3.57987	-0.766835	-1.66727	0.0056	0.0268461
ENSMUSG00000032525.14	ENSMUSG00000032525	MGI:97346	chr9:121719175-121759943	Nktr	natural killer tumor recognition sequence	protein coding gene	Nktr	15.3065	8.99591	-0.766805	-2.29366	5e-05	0.000421341
ENSMUSG00000026819.15	ENSMUSG00000026819	MGI:1915913	chr2:32414486-32456953	Slc25a25	solute carrier family 25 (mitochondrial carrier, phosphate carrier), member 25	protein coding gene	Slc25a25	60.1635	35.3954	-0.765327	-2.18286	0.0001	0.000798739
ENSMUSG00000022901.13	ENSMUSG00000022901	MGI:101773	chr16:36603868-36666077	Cd86	CD86 antigen	protein coding gene	Cd86	9.39126	5.53257	-0.763369	-1.74949	0.0038	0.0193816
ENSMUSG00000026014.15	ENSMUSG00000026014	MGI:1924550	chr1:60482291-60566779	Raph1	Ras association (RalGDS/AF-6) and pleckstrin homology domains 1	protein coding gene	Raph1	4.08961	2.41056	-0.762594	-1.84206	0.00125	0.00749757
ENSMUSG00000051682.15	ENSMUSG00000051682	MGI:1923239	chr17:48264294-48275360	Treml4	triggering receptor expressed on myeloid cells-like 4	protein coding gene	Treml4	14.1573	8.37369	-0.757613	-1.65157	0.00345	0.0178689
ENSMUSG00000020863.15	ENSMUSG00000020863	MGI:1914934	chr11:94287889-94321988	Luc7l3	LUC7-like 3 (S. cerevisiae)	protein coding gene	Luc7l3	22.1298	13.1031	-0.756085	-2.11249	0.00015	0.00115234
ENSMUSG00000034163.10	ENSMUSG00000034163	MGI:2446143	chr10:115384958-115432772	Zfc3h1	zinc finger, C3H1-type containing	protein coding gene	Zfc3h1	5.57061	3.30325	-0.753949	-2.03878	0.00015	0.00115234
ENSMUSG00000032688.7	ENSMUSG00000032688	MGI:2445027	chr18:65430962-65478823	Malt1	MALT1 paracaspase	protein coding gene	Malt1	42.0216	25.0082	-0.748729	-2.3114	5e-05	0.000421341
ENSMUSG00000075327.9	ENSMUSG00000075327	MGI:2685949	chr10:4367073-4388108	Zbtb2	zinc finger and BTB domain containing 2	protein coding gene	Zbtb2	11.0953	6.60497	-0.74833	-1.86925	0.0016	0.00927428
ENSMUSG00000028525.16	ENSMUSG00000028525	MGI:99557	chr4:102087542-102607259	Pde4b	phosphodiesterase 4B, cAMP specific	protein coding gene	Pde4b	60.3606	35.997	-0.745732	-2.28341	5e-05	0.000421341
ENSMUSG00000054150.11	ENSMUSG00000054150	MGI:2442408	chr12:104929948-105009809	Syne3	spectrin repeat containing, nuclear envelope family member 3	protein coding gene	Syne3	4.7006	2.8079	-0.743352	-1.83575	0.0015	0.00876866
ENSMUSG00000020077.14	ENSMUSG00000020077	MGI:97756	chr10:62493832-62527451	Srgn	serglycin	protein coding gene	Srgn	249.71	149.274	-0.742287	-2.21072	0.00025	0.0018218
ENSMUSG00000035161.6	ENSMUSG00000035161	MGI:1202397	chr14:62663666-62830126	Ints6	integrator complex subunit 6	protein coding gene	Ints6	18.16	10.8575	-0.742071	-2.17788	0.0003	0.00214243
ENSMUSG00000000628.10	ENSMUSG00000000628	MGI:1315197	chr6:82725024-82774454	Hk2	hexokinase 2	protein coding gene	Hk2	25.1954	15.0701	-0.741468	-2.25963	0.0001	0.000798739
ENSMUSG00000066880.15	ENSMUSG00000066880	MGI:2684459	chr8:71922851-71934629	Zfp617	zinc finger protein 617	protein coding gene	Zfp617	4.84058	2.89648	-0.740879	-1.50046	0.00965	0.0422333
ENSMUSG00000049323.8	ENSMUSG00000049323	MGI:2444720	chr11:60777523-60811265	Smcr8	Smith-Magenis syndrome chromosome region, candidate 8 homolog (human)	protein coding gene	Smcr8	33.4463	20.0523	-0.738074	-2.13587	0.00015	0.00115234
ENSMUSG00000021127.6	ENSMUSG00000021127	MGI:107946	chr12:80107759-80113013	Zfp36l1	zinc finger protein 36, C3H type-like 1	protein coding gene	Zfp36l1	40.6829	24.4616	-0.733903	-2.12212	0.00065	0.00424086
ENSMUSG00000103220.1	ENSMUSG00000103220	MGI:5610956	chr6:31145127-31147419	Gm37728	predicted gene, 37728	unclassified gene	Gm37728	23.5325	14.2187	-0.726871	-1.75789	0.0037	0.0189527
ENSMUSG00000005045.16	ENSMUSG00000005045	MGI:3036258	chr4:152338650-152390194	Chd5	chromodomain helicase DNA binding protein 5	protein coding gene	Chd5	2.51565	1.52195	-0.725016	-1.75556	0.00275	0.0147482
ENSMUSG00000024206.14	ENSMUSG00000024206	MGI:106583	chr17:56775896-56831008	Rfx2	regulatory factor X, 2 (influences HLA class II expression)	protein coding gene	Rfx2	6.44609	3.90876	-0.721715	-1.5999	0.0058	0.0276445
ENSMUSG00000022974.12	ENSMUSG00000022974	MGI:1914617	chr16:91013720-91044543	Paxbp1	PAX3 and PAX7 binding protein 1	protein coding gene	Paxbp1	6.63664	4.02562	-0.721241	-1.73723	0.00315	0.0165457
ENSMUSG00000038679.16	ENSMUSG00000038679	MGI:1927616	chr15:50654751-50890041	Trps1	transcriptional repressor GATA binding 1	protein coding gene	Trps1	49.4451	29.9972	-0.720999	-1.99354	0.001	0.00617708
ENSMUSG00000047153.3	ENSMUSG00000047153	MGI:2451333	chr14:55884968-55896781	Khnyn	KH and NYN domain containing	protein coding gene	Khnyn	8.58577	5.21153	-0.72024	-1.82192	0.0019	0.010752
ENSMUSG00000028248.15	ENSMUSG00000028248	MGI:1913875	chr4:21847582-21876475	Pnisr	PNN interacting serine/arginine-rich	protein coding gene	Pnisr	9.34354	5.67647	-0.718974	-1.81367	0.0021	0.0117158
ENSMUSG00000041354.15	ENSMUSG00000041354	MGI:107483	chr17:33929581-33937687	Rgl2	ral guanine nucleotide dissociation stimulator-like 2	protein coding gene	Rgl2	5.58192	3.4047	-0.713232	-1.51009	0.0098	0.042775
ENSMUSG00000021281.15	ENSMUSG00000021281	MGI:104960	chr12:111442468-111455018	Tnfaip2	tumor necrosis factor, alpha-induced protein 2	protein coding gene	Tnfaip2	251.196	153.233	-0.713092	-2.00421	0.00055	0.00366046
ENSMUSG00000033004.14	ENSMUSG00000033004	MGI:2179432	chr14:103113410-103346800	Mycbp2	MYC binding protein 2, E3 ubiquitin protein ligase	protein coding gene	Mycbp2	29.6621	18.1153	-0.711413	-2.12373	0.0004	0.00276583
ENSMUSG00000037857.16	ENSMUSG00000037857	MGI:1915814	chr11:77686154-77741921	Nufip2	nuclear fragile X mental retardation protein interacting protein 2	protein coding gene	Nufip2	83.1912	50.8324	-0.710682	-2.11897	0.00015	0.00115234
ENSMUSG00000051439.6	ENSMUSG00000051439	MGI:88318	chr18:36725073-36726736	Cd14	CD14 antigen	protein coding gene	Cd14	358.978	219.628	-0.708835	-2.08254	0.00055	0.00366046
ENSMUSG00000030203.17	ENSMUSG00000030203	MGI:1917936	chr6:134715467-134792625	Dusp16	dual specificity phosphatase 16	protein coding gene	Dusp16	52.1842	31.9426	-0.708132	-2.10893	0.00025	0.0018218
ENSMUSG00000097536.2	ENSMUSG00000097536	MGI:1917290	chr15:96134818-96284495	2610037D02Rik	RIKEN cDNA 2610037D02 gene	lncRNA gene	2610037D02Rik	13.0739	8.01018	-0.706786	-1.59073	0.0044	0.0219399
ENSMUSG00000029657.15	ENSMUSG00000029657	MGI:105053	chr5:149614286-149636338	Hsph1	heat shock 105kDa/110kDa protein 1	protein coding gene	Hsph1	25.464	15.6127	-0.70574	-1.88741	0.0009	0.00563591
ENSMUSG00000022507.5	ENSMUSG00000022507	MGI:1916303	chr16:8830099-8858916	1810013L24Rik	RIKEN cDNA 1810013L24 gene	protein coding gene	1810013L24Rik	44.7476	27.4563	-0.704674	-2.15621	0.00035	0.00245686
ENSMUSG00000024772.9	ENSMUSG00000024772	MGI:1341878	chr19:6276724-6300096	Ehd1	EH-domain containing 1	protein coding gene	Ehd1	83.3021	51.1536	-0.703518	-2.16644	5e-05	0.000421341
ENSMUSG00000024424.14	ENSMUSG00000024424	MGI:1919997	chr18:12599925-12737050	Ttc39c	tetratricopeptide repeat domain 39C	protein coding gene	Ttc39c	8.60728	5.30158	-0.699137	-1.48701	0.011	0.0470719
ENSMUSG00000041328.16	ENSMUSG00000041328	MGI:1919579	chr7:92639738-92669934	Pcf11	PCF11 cleavage and polyadenylation factor subunit	protein coding gene	Pcf11	58.0333	35.7653	-0.698319	-1.66865	0.00225	0.0124303
ENSMUSG00000039981.5	ENSMUSG00000039981	MGI:3045313	chr10:7832469-7870397	Zc3h12d	zinc finger CCCH type containing 12D	protein coding gene	Zc3h12d	5.85797	3.61095	-0.698022	-1.50979	0.0111	0.047423
ENSMUSG00000020422.13	ENSMUSG00000020422	MGI:2443012	chr11:8431651-8664535	Tns3	tensin 3	protein coding gene	Tns3	4.1959	2.5882	-0.697032	-1.73436	0.0034	0.0176523
ENSMUSG00000001025.8	ENSMUSG00000001025	MGI:1339467	chr3:90612881-90614414	S100a6	S100 calcium binding protein A6 (calcyclin)	protein coding gene	S100a6	70.0752	43.25	-0.696203	-1.56588	0.00665	0.0309974
ENSMUSG00000029817.11	ENSMUSG00000029817	MGI:1933972	chr6:49243923-49264030	Tra2a	transformer 2 alpha	protein coding gene	Tra2a	31.3977	19.4124	-0.69368	-1.88163	0.0012	0.00723912
ENSMUSG00000031328.15	ENSMUSG00000031328	MGI:95556	chrX:74223460-74249820	Flna	filamin, alpha	protein coding gene	Flna	199.357	123.483	-0.691035	-1.69856	0.00315	0.0165457
ENSMUSG00000021822.2	ENSMUSG00000021822	MGI:97611	chr14:20836661-20843388	Plau	plasminogen activator, urokinase	protein coding gene	Plau	12.2158	7.57137	-0.690121	-1.62877	0.00565	0.0270478
ENSMUSG00000031444.16	ENSMUSG00000031444	MGI:103107	chr8:13037307-13056676	F10	coagulation factor X	protein coding gene	F10	54.1372	33.5701	-0.689443	-2.0535	0.00035	0.00245686
ENSMUSG00000003382.18	ENSMUSG00000003382	MGI:1350926	chr3:87525406-87540156	Etv3	ets variant 3	protein coding gene	Etv3	23.7428	14.7264	-0.689085	-1.81964	0.001	0.00617708
ENSMUSG00000037692.14	ENSMUSG00000037692	MGI:2444218	chr4:133011505-133078110	Ahdc1	AT hook, DNA binding motif, containing 1	protein coding gene	Ahdc1	7.48918	4.64761	-0.688319	-1.80379	0.00235	0.0128953
ENSMUSG00000051335.5	ENSMUSG00000051335	MGI:2145304	chr13:43195518-43304172	Gfod1	glucose-fructose oxidoreductase domain containing 1	protein coding gene	Gfod1	7.43787	4.62453	-0.685582	-1.82364	0.00205	0.0114772
ENSMUSG00000038508.7	ENSMUSG00000038508	MGI:1346047	chr8:70629392-70632456	Gdf15	growth differentiation factor 15	protein coding gene	Gdf15	158.604	98.8326	-0.682373	-2.06811	0.00035	0.00245686
ENSMUSG00000024691.13	ENSMUSG00000024691	MGI:1915508	chr19:12568197-12596566	Fam111a	family with sequence similarity 111, member A	protein coding gene	Fam111a	37.9822	23.6853	-0.681335	-2.02565	0.00045	0.00306791
ENSMUSG00000039191.12	ENSMUSG00000039191	MGI:96522	chr5:53555833-53657362	Rbpj	recombination signal binding protein for immunoglobulin kappa J region	protein coding gene	Rbpj	15.4059	9.62412	-0.678759	-1.90844	0.00115	0.00697493
ENSMUSG00000021596.16	ENSMUSG00000021596	MGI:1926021	chr13:76384534-77031810	Mctp1	multiple C2 domains, transmembrane 1	protein coding gene	Mctp1	19.4269	12.1514	-0.676933	-1.65876	0.005	0.0244196
ENSMUSG00000070390.12	ENSMUSG00000070390	MGI:3582959	chr11:71153101-71230733	Nlrp1b	NLR family, pyrin domain containing 1B	protein coding gene	Nlrp1b	8.88915	5.56841	-0.674781	-1.68998	0.0034	0.0176523
ENSMUSG00000023034.6	ENSMUSG00000023034	MGI:1352454	chr15:101266845-101274792	Nr4a1	nuclear receptor subfamily 4, group A, member 1	protein coding gene	Nr4a1	305.411	191.741	-0.671592	-1.83384	0.0011	0.00671071
ENSMUSG00000030279.15	ENSMUSG00000030279	MGI:1921991	chr6:143010919-143100107	C2cd5	C2 calcium-dependent domain containing 5	protein coding gene	C2cd5	10.2709	6.46986	-0.66675	-1.68234	0.0037	0.0189527
ENSMUSG00000047648.13	ENSMUSG00000047648	MGI:1919115	chr10:11281329-11298052	Fbxo30	F-box protein 30	protein coding gene	Fbxo30	52.7388	33.3638	-0.660581	-1.92047	0.001	0.00617708
ENSMUSG00000028156.12	ENSMUSG00000028156	MGI:95305	chr3:138526178-138559696	Eif4e	eukaryotic translation initiation factor 4E	protein coding gene	Eif4e	11.0256	7.00289	-0.654837	-1.35485	0.0076	0.0346527
ENSMUSG00000021963.16	ENSMUSG00000021963	MGI:1277978	chr14:57798179-57804980	Sap18	Sin3-associated polypeptide 18	protein coding gene	Sap18	9.89727	6.29684	-0.652401	-1.29165	0.0091	0.0402188
ENSMUSG00000038855.10	ENSMUSG00000038855	MGI:109235	chr1:180326969-180424802	Itpkb	inositol 1,4,5-trisphosphate 3-kinase B	protein coding gene	Itpkb	27.1363	17.2835	-0.650833	-1.81206	0.00135	0.00801047
ENSMUSG00000049866.12	ENSMUSG00000049866	MGI:2445172	chr1:88673126-88702221	Arl4c	ADP-ribosylation factor-like 4C	protein coding gene	Arl4c	15.3821	9.80132	-0.6502	-1.80955	0.0014	0.0082646
ENSMUSG00000089929.1	ENSMUSG00000089929	MGI:1278326	chr9:89199208-89240240	Bcl2a1b	B cell leukemia/lymphoma 2 related protein A1b	protein coding gene	Bcl2a1b	439.177	279.895	-0.649913	-1.95622	0.0009	0.00563591
ENSMUSG00000029217.16	ENSMUSG00000029217	MGI:98662	chr5:72755715-72868459	Tec	tec protein tyrosine kinase	protein coding gene	Tec	10.0905	6.43193	-0.649667	-1.57288	0.00655	0.0306113
ENSMUSG00000099974.1	ENSMUSG00000099974	MGI:1278325	chr9:88688601-88806264	Bcl2a1d	B cell leukemia/lymphoma 2 related protein A1d	protein coding gene	Bcl2a1d	272.988	174.636	-0.644488	-1.92574	0.00085	0.00536196
ENSMUSG00000053477.16	ENSMUSG00000053477	MGI:98506	chr18:69344145-69689079	Tcf4	transcription factor 4	protein coding gene	Tcf4	5.01365	3.2144	-0.641315	-1.23165	0.0105	0.0452987
ENSMUSG00000020250.9	ENSMUSG00000020250	MGI:1354175	chr10:82859205-82897724	Txnrd1	thioredoxin reductase 1	protein coding gene	Txnrd1	66.693	42.828	-0.638979	-1.51253	0.01005	0.0436747
ENSMUSG00000027009.18	ENSMUSG00000027009	MGI:96603	chr2:79255499-79428891	Itga4	integrin alpha 4	protein coding gene	Itga4	27.4984	17.7084	-0.634911	-1.99669	0.0007	0.00452555
ENSMUSG00000070544.6	ENSMUSG00000070544	MGI:98788	chr2:160645887-160722764	Top1	topoisomerase (DNA) I	protein coding gene	Top1	19.1095	12.3119	-0.634236	-1.92946	0.00115	0.00697493
ENSMUSG00000036478.7	ENSMUSG00000036478	MGI:88215	chr10:96617000-96622813	Btg1	BTG anti-proliferation factor 1	protein coding gene	Btg1	243.47	156.921	-0.633709	-1.81603	0.00185	0.0105074
ENSMUSG00000042744.16	ENSMUSG00000042744	MGI:3647820	chr5:121220218-121368577	Hectd4	HECT domain E3 ubiquitin protein ligase 4	protein coding gene	Gm15800	3.4165	2.20211	-0.633631	-1.75418	0.00315	0.0165457
ENSMUSG00000020220.16	ENSMUSG00000020220	MGI:2448530	chr4:144972621-145195005	Vps13d	vacuolar protein sorting 13D	protein coding gene	Vps13d	18.8796	12.1942	-0.63063	-1.94694	0.0004	0.00276583
ENSMUSG00000024335.19	ENSMUSG00000024335	MGI:99495	chr17:34112022-34122317	Brd2	bromodomain containing 2	protein coding gene	Brd2	133.414	86.3231	-0.628089	-1.81365	0.0017	0.00977206
ENSMUSG00000022864.13	ENSMUSG00000022864	MGI:1196400	chr16:78544011-78576657	D16Ertd472e	DNA segment, Chr 16, ERATO Doi 472, expressed	protein coding gene	D16Ertd472e	14.291	9.27475	-0.623722	-1.49954	0.0117	0.0495169
ENSMUSG00000031765.7	ENSMUSG00000031765	MGI:97171	chr8:94179088-94180325	Mt1	metallothionein 1	protein coding gene	Mt1	225.8	146.663	-0.622542	-1.78324	0.00245	0.0133625
ENSMUSG00000043832.13	ENSMUSG00000043832	MGI:1920399	chr6:122952514-122969875	Clec4a3	C-type lectin domain family 4, member a3	protein coding gene	Clec4a3	43.7199	28.4057	-0.62211	-1.59533	0.00605	0.0286447
ENSMUSG00000030655.15	ENSMUSG00000030655	MGI:1919742	chr7:118131307-118243637	Smg1	SMG1 homolog, phosphatidylinositol 3-kinase-related kinase (C. elegans)	protein coding gene	Smg1	17.4706	11.384	-0.617927	-1.91039	0.0009	0.00563591
ENSMUSG00000021134.17	ENSMUSG00000021134	MGI:98287	chr12:80945503-80950507	Srsf5	serine and arginine-rich splicing factor 5	protein coding gene	Srsf5	30.448	19.8727	-0.615562	-1.59564	0.00625	0.0294299
ENSMUSG00000048410.16	ENSMUSG00000048410	MGI:2685179	chr18:84207703-84589504	Zfp407	zinc finger protein 407	protein coding gene	Zfp407	10.8855	7.12124	-0.612213	-1.83843	0.00155	0.00902124
#N/A	#N/A	#N/A	#N/A	#N/A	#N/A	#N/A	#N/A	13.0904	8.5762	-0.610095	-1.70244	0.003	0.0158743
ENSMUSG00000037089.9	ENSMUSG00000037089	MGI:1921086	chr17:45563963-45567669	Slc35b2	solute carrier family 35, member B2	protein coding gene	Slc35b2	15.4579	10.1277	-0.610034	-1.54481	0.0089	0.0394984
ENSMUSG00000038518.15	ENSMUSG00000038518	MGI:104813	chr13:44730773-44921643	Jarid2	jumonji, AT rich interactive domain 2	protein coding gene	Jarid2	8.42559	5.52138	-0.60975	-1.73557	0.0022	0.0121925
ENSMUSG00000109244.1	ENSMUSG00000109244	MGI:5753327	chr7:88311477-88315864	Gm44751	predicted gene 44751	lncRNA gene	Gm44751	11.491	7.5344	-0.608943	-1.52711	0.01085	0.0465384
ENSMUSG00000037410.13	ENSMUSG00000037410	MGI:1914266	chr9:90163068-90270771	Tbc1d2b	TBC1 domain family, member 2B	protein coding gene	Tbc1d2b	7.78589	5.10995	-0.607553	-1.57688	0.0053	0.0256349
ENSMUSG00000025958.14	ENSMUSG00000025958	MGI:88494	chr1:64532644-64604548	Creb1	cAMP responsive element binding protein 1	protein coding gene	Creb1	17.5653	11.5382	-0.606312	-1.57675	0.00575	0.0274454
ENSMUSG00000025757.12	ENSMUSG00000025757	MGI:107422	chr3:40745429-40796103	Hspa4l	heat shock protein 4 like	protein coding gene	Hspa4l	6.65004	4.37643	-0.603609	-1.63326	0.00445	0.0221499
ENSMUSG00000045294.11	ENSMUSG00000045294	MGI:1916289	chr5:28071362-28078662	Insig1	insulin induced gene 1	protein coding gene	Insig1	81.7494	53.8373	-0.602602	-1.85148	0.00135	0.00801047
ENSMUSG00000043336.14	ENSMUSG00000043336	MGI:1925999	chr16:57302198-57606825	Filip1l	filamin A interacting protein 1-like	protein coding gene	Filip1l	34.5654	22.7641	-0.602568	-1.88249	0.00115	0.00697493
ENSMUSG00000008200.14	ENSMUSG00000008200	MGI:1860513	chr2:90745369-90781021	Fnbp4	formin binding protein 4	protein coding gene	Fnbp4	7.12264	4.69938	-0.599944	-1.59037	0.00525	0.0254293
ENSMUSG00000064289.15	ENSMUSG00000064289	MGI:107676	chr2:61578584-61654171	Tank	TRAF family member-associated Nf-kappa B activator	protein coding gene	Tank	26.8234	17.7046	-0.599368	-1.62508	0.0056	0.0268461
ENSMUSG00000039936.18	ENSMUSG00000039936	MGI:1098211	chr4:149649167-149701590	Pik3cd	phosphatidylinositol-4,5-bisphosphate 3-kinase catalytic subunit delta	protein coding gene	Pik3cd	17.9354	11.8509	-0.597814	-1.78455	0.00185	0.0105074
ENSMUSG00000061731.9	ENSMUSG00000061731	MGI:894663	chr15:53064037-53346159	Ext1	exostosin glycosyltransferase 1	protein coding gene	Ext1	13.4967	8.92109	-0.597317	-1.7785	0.0029	0.0154288
ENSMUSG00000022504.9	ENSMUSG00000022504	MGI:108445	chr16:10488177-10543054	Ciita	class II transactivator	protein coding gene	Ciita	9.72361	6.44646	-0.592985	-1.50058	0.0085	0.0380139
ENSMUSG00000020661.15	ENSMUSG00000020661	MGI:1261827	chr12:3807029-3914443	Dnmt3a	DNA methyltransferase 3A	protein coding gene	Dnmt3a	10.4429	6.93375	-0.590809	-1.7834	0.00155	0.00902124
ENSMUSG00000048878.6	ENSMUSG00000048878	MGI:2385923	chr11:103116230-103119725	Hexim1	hexamethylene bis-acetamide inducible 1	protein coding gene	Hexim1	39.5788	26.2996	-0.589691	-1.82554	0.0012	0.00723912
ENSMUSG00000059588.13	ENSMUSG00000059588	MGI:1926944	chr2:84330625-84425411	Calcrl	calcitonin receptor-like	protein coding gene	Calcrl	17.6965	11.7604	-0.589521	-1.67926	0.0042	0.0210916
ENSMUSG00000040451.17	ENSMUSG00000040451	MGI:2444110	chr19:32122726-32388512	Sgms1	sphingomyelin synthase 1	protein coding gene	Sgms1	32.5144	21.6515	-0.586612	-1.69228	0.00415	0.0208759
ENSMUSG00000024378.9	ENSMUSG00000024378	MGI:2156764	chr18:33199354-33213862	Stard4	StAR-related lipid transfer (START) domain containing 4	protein coding gene	Stard4	12.0649	8.04609	-0.584458	-1.43052	0.0099	0.0431407
ENSMUSG00000038806.7	ENSMUSG00000038806	MGI:2384788	chr1:180851126-180868113	Sde2	SDE2 telomere maintenance homolog (S. pombe)	protein coding gene	Sde2	16.0459	10.7058	-0.583815	-1.60607	0.00625	0.0294299
ENSMUSG00000041598.7	ENSMUSG00000041598	MGI:1929760	chr11:113726849-113751881	Cdc42ep4	CDC42 effector protein (Rho GTPase binding) 4	protein coding gene	Cdc42ep4	10.8756	7.26949	-0.581168	-1.51302	0.00985	0.0429562
ENSMUSG00000027995.10	ENSMUSG00000027995	MGI:1346060	chr3:83836271-83841767	Tlr2	toll-like receptor 2	protein coding gene	Tlr2	518.322	347.402	-0.577243	-1.58884	0.0064	0.0300218
ENSMUSG00000037885.18	ENSMUSG00000037885	MGI:1914583	chr2:129800516-129832287	Stk35	serine/threonine kinase 35	protein coding gene	Stk35	33.3461	22.4649	-0.569845	-1.6857	0.0044	0.0219399
ENSMUSG00000050721.8	ENSMUSG00000050721	MGI:2143132	chr9:65554385-65580040	Plekho2	pleckstrin homology domain containing, family O member 2	protein coding gene	Plekho2	56.601	38.2346	-0.565949	-1.76395	0.0029	0.0154288
ENSMUSG00000024235.10	ENSMUSG00000024235	MGI:1346878	chr18:4331326-4352953	Map3k8	mitogen-activated protein kinase kinase kinase 8	protein coding gene	Map3k8	48.0977	32.5071	-0.565215	-1.69605	0.00335	0.0174321
ENSMUSG00000048379.8	ENSMUSG00000048379	MGI:1914546	chr14:47276930-47296098	Socs4	suppressor of cytokine signaling 4	protein coding gene	Socs4	10.5001	7.12996	-0.558439	-1.48753	0.00985	0.0429562
ENSMUSG00000026034.17	ENSMUSG00000026034	MGI:107403	chr1:58411999-58424066	Clk1	CDC-like kinase 1	protein coding gene	Clk1	88.6822	60.2371	-0.557993	-1.73988	0.00285	0.0152015
ENSMUSG00000072620.3	ENSMUSG00000072620	MGI:1313258	chr11:83065111-83070678	Slfn2	schlafen 2	protein coding gene	Slfn2	277.66	188.604	-0.557962	-1.7121	0.00315	0.0165457
ENSMUSG00000015501.10	ENSMUSG00000015501	MGI:1338076	chr10:13966074-14154446	Hivep2	human immunodeficiency virus type I enhancer binding protein 2	protein coding gene	Hivep2	5.7617	3.91718	-0.556679	-1.59084	0.00625	0.0294299
ENSMUSG00000020184.14	ENSMUSG00000020184	MGI:96952	chr10:117688887-117710758	Mdm2	transformed mouse 3T3 cell double minute 2	protein coding gene	Mdm2	36.7503	24.9884	-0.556498	-1.71678	0.00265	0.0142886
ENSMUSG00000026864.13	ENSMUSG00000026864	MGI:95835	chr2:34771969-34777547	Hspa5	heat shock protein 5	protein coding gene	Hspa5	386.741	263.597	-0.553033	-1.45698	0.01025	0.0444017
ENSMUSG00000054517.9	ENSMUSG00000054517	MGI:2442815	chr11:116121845-116131126	Trim65	tripartite motif-containing 65	protein coding gene	Trim65	18.5204	12.6358	-0.551593	-1.5431	0.0083	0.0372756
ENSMUSG00000040363.15	ENSMUSG00000040363	MGI:1918708	chrX:12036739-12160355	Bcor	BCL6 interacting corepressor	protein coding gene	Bcor	19.7495	13.4818	-0.550801	-1.68593	0.0033	0.0172126
ENSMUSG00000021895.9	ENSMUSG00000021895	MGI:1918954	chr14:27238038-27403904	Arhgef3	Rho guanine nucleotide exchange factor (GEF) 3	protein coding gene	Arhgef3	63.6189	43.5585	-0.546503	-1.68814	0.00275	0.0147482
ENSMUSG00000020231.15	ENSMUSG00000020231	MGI:2385920	chr10:76262735-76345291	Dip2a	disco interacting protein 2 homolog A	protein coding gene	Dip2a	8.94738	6.13531	-0.544328	-1.52563	0.0082	0.0368991
ENSMUSG00000015133.17	ENSMUSG00000015133	MGI:2142227	chr7:66258744-66388350	Lrrk1	leucine-rich repeat kinase 1	protein coding gene	Lrrk1	13.33	9.14481	-0.54365	-1.64594	0.0048	0.0236077
ENSMUSG00000042978.10	ENSMUSG00000042978	MGI:2135937	chr7:126272618-126295016	Sbk1	SH3-binding kinase 1	protein coding gene	Sbk1	10.9404	7.50656	-0.543444	-1.46081	0.01115	0.0476009
ENSMUSG00000024966.8	ENSMUSG00000024966	MGI:109130	chr19:7020695-7040026	Stip1	stress-induced phosphoprotein 1	protein coding gene	Stip1	20.4375	14.0248	-0.543238	-1.54909	0.00695	0.0321733
ENSMUSG00000024621.15	ENSMUSG00000024621	MGI:1339758	chr18:61105571-61177050	Csf1r	colony stimulating factor 1 receptor	protein coding gene	Csf1r	37.1556	25.5025	-0.542939	-1.50614	0.00935	0.0411436
ENSMUSG00000052837.6	ENSMUSG00000052837	MGI:96647	chr8:84976909-84978718	Junb	jun B proto-oncogene	protein coding gene	Junb	607.588	417.072	-0.542798	-1.46343	0.0111	0.047423
ENSMUSG00000018932.9	ENSMUSG00000018932	MGI:1346868	chr11:60932032-60952811	Map2k3	mitogen-activated protein kinase kinase 3	protein coding gene	Map2k3	28.9404	19.9047	-0.53998	-1.5516	0.00745	0.0340796
ENSMUSG00000008348.9	ENSMUSG00000008348	MGI:98889	chr5:125385964-125390554	Ubc	ubiquitin C	protein coding gene	Ubc	117.051	80.6938	-0.536608	-1.59223	0.00585	0.0278466
ENSMUSG00000038056.15	ENSMUSG00000038056	MGI:2444959	chr5:25273608-25498745	Kmt2c	lysine (K)-specific methyltransferase 2C	protein coding gene	Kmt2c	17.6392	12.1616	-0.536457	-1.6425	0.00445	0.0221499
ENSMUSG00000041836.10	ENSMUSG00000041836	MGI:97813	chr7:135537480-135686293	Ptpre	protein tyrosine phosphatase, receptor type, E	protein coding gene	Ptpre	15.1158	10.4225	-0.536354	-1.47739	0.0088	0.0391256
ENSMUSG00000053907.10	ENSMUSG00000053907	MGI:2443731	chr6:72432798-72440610	Mat2a	methionine adenosyltransferase II, alpha	protein coding gene	Mat2a	78.7643	54.4646	-0.532222	-1.61919	0.00515	0.0250305
ENSMUSG00000060373.14	ENSMUSG00000060373	MGI:107795	chr14:52073379-52104028	Hnrnpc	heterogeneous nuclear ribonucleoprotein C	protein coding gene	Hnrnpc	69.6166	48.1852	-0.530843	-1.6562	0.0051	0.0248284
ENSMUSG00000002699.13	ENSMUSG00000002699	MGI:1321402	chr11:33973960-34098554	Lcp2	lymphocyte cytosolic protein 2	protein coding gene	Lcp2	23.3543	16.165	-0.530818	-1.56659	0.00575	0.0274454
ENSMUSG00000007617.17	ENSMUSG00000007617	MGI:1347345	chr13:93303756-93404129	Homer1	homer scaffolding protein 1	protein coding gene	Homer1	30.5428	21.1611	-0.529415	-1.50531	0.0072	0.0331244
ENSMUSG00000029063.16	ENSMUSG00000029063	MGI:2183149	chr4:155562377-155591001	Nadk	NAD kinase	protein coding gene	Nadk	43.803	30.353	-0.529189	-1.58904	0.00605	0.0286447
ENSMUSG00000051510.13	ENSMUSG00000051510	MGI:96911	chr11:120625116-120633600	Mafg	v-maf musculoaponeurotic fibrosarcoma oncogene family, protein G (avian)	protein coding gene	Mafg	25.7346	17.845	-0.528192	-1.44242	0.00895	0.0396794
ENSMUSG00000096054.2	ENSMUSG00000096054	MGI:1927152	chr10:5336948-5550692	Syne1	spectrin repeat containing, nuclear envelope 1	protein coding gene	Syne1	11.7389	8.1417	-0.527893	-1.52135	0.00895	0.0396794
ENSMUSG00000078942.10	ENSMUSG00000021640	MGI:1298223	chr13:100281120-100317674	Naip1	NLR family, apoptosis inhibitory protein 1	protein coding gene	Naip6	14.1783	9.84943	-0.52557	-1.5594	0.0066	0.0308034
ENSMUSG00000031770.15	ENSMUSG00000031770	MGI:1927406	chr8:94377920-94395377	Herpud1	homocysteine-inducible, endoplasmic reticulum stress-inducible, ubiquitin-like domain member 1	protein coding gene	Herpud1	52.4578	36.4488	-0.525285	-1.55395	0.00805	0.0363398
ENSMUSG00000042677.7	ENSMUSG00000042677	MGI:2385891	chr4:125118422-125127840	Zc3h12a	zinc finger CCCH type containing 12A	protein coding gene	Zc3h12a	78.387	54.4841	-0.524778	-1.6205	0.0053	0.0256349
ENSMUSG00000020423.6	ENSMUSG00000020423	MGI:108384	chr1:134075169-134079120	Btg2	BTG anti-proliferation factor 2	protein coding gene	Btg2	330.033	229.485	-0.524206	-1.53772	0.0092	0.0405909
ENSMUSG00000029313.18	ENSMUSG00000029313	MGI:1100819	chr5:103754161-103855322	Aff1	AF4/FMR2 family, member 1	protein coding gene	Aff1	36.4039	25.3288	-0.523318	-1.63001	0.00515	0.0250305
ENSMUSG00000052270.7	ENSMUSG00000052270	MGI:1278319	chr17:17887851-17971677	Fpr2	formyl peptide receptor 2	protein coding gene	Fpr2	196.389	136.651	-0.523218	-1.56439	0.00625	0.0294299
ENSMUSG00000073902.5	ENSMUSG00000073902	MGI:3584360	chr7:106596742-106604035	Gm1966	predicted gene 1966	pseudogene	Gm1966	52.1255	36.287	-0.522538	-1.60943	0.0053	0.0256349
ENSMUSG00000030208.15	ENSMUSG00000030208	MGI:107941	chr6:135362544-135383173	Emp1	epithelial membrane protein 1	protein coding gene	Emp1	30.9061	21.5556	-0.519829	-1.5313	0.00705	0.0325527
ENSMUSG00000039220.16	ENSMUSG00000039220	MGI:1289273	chr17:35916565-35932283	Ppp1r10	protein phosphatase 1, regulatory subunit 10	protein coding gene	Ppp1r10	43.6282	30.4576	-0.518461	-1.60639	0.0055	0.0264415
ENSMUSG00000022124.14	ENSMUSG00000022124	MGI:1354702	chr14:103080238-103099554	Fbxl3	F-box and leucine-rich repeat protein 3	protein coding gene	Fbxl3	36.4639	25.4801	-0.517095	-1.50469	0.00995	0.0433147
ENSMUSG00000057637.13	ENSMUSG00000057637	MGI:107628	chr4:143107390-143212705	Prdm2	PR domain containing 2, with ZNF domain	protein coding gene	Prdm2	20.4233	14.3071	-0.513486	-1.60175	0.0052	0.0252266
ENSMUSG00000028273.15	ENSMUSG00000028273	MGI:1927489	chr3:142239589-142395696	Pdlim5	PDZ and LIM domain 5	protein coding gene	Pdlim5	40.7135	28.55	-0.512015	-1.45862	0.0087	0.0387563
ENSMUSG00000035284.9	ENSMUSG00000035284	MGI:2444207	chr9:67840395-67995634	Vps13c	vacuolar protein sorting 13C	protein coding gene	Vps13c	6.41079	4.50146	-0.510108	-1.51107	0.00885	0.0393127
ENSMUSG00000028599.10	ENSMUSG00000028599	MGI:1314883	chr4:145213462-145246870	Tnfrsf1b	tumor necrosis factor receptor superfamily, member 1b	protein coding gene	Tnfrsf1b	116.271	81.7157	-0.508805	-1.56097	0.0058	0.0276445
ENSMUSG00000030123.15	ENSMUSG00000030123	MGI:2154244	chr6:115954810-115995005	Plxnd1	plexin D1	protein coding gene	Plxnd1	19.3123	13.5819	-0.507832	-1.56768	0.0057	0.0272462
ENSMUSG00000000555.6	ENSMUSG00000000555	MGI:96604	chr15:103344288-103366763	Itga5	integrin alpha 5 (fibronectin receptor alpha)	protein coding gene	Itga5	33.9498	23.9701	-0.502171	-1.55453	0.0064	0.0300218
ENSMUSG00000054843.8	ENSMUSG00000054843	MGI:2147749	chr19:57611033-58133338	Atrnl1	attractin like 1	protein coding gene	Atrnl1	19.1177	13.53	-0.49874	-1.52271	0.0078	0.0354096
ENSMUSG00000049800.13	ENSMUSG00000049800	MGI:1931026	chr11:20543333-20653021	Sertad2	SERTA domain containing 2	protein coding gene	Sertad2	18.6154	13.1814	-0.497993	-1.47629	0.01025	0.0444017
ENSMUSG00000021182.14	ENSMUSG00000021182	MGI:1915589	chr12:100912699-101028983	Ccdc88c	coiled-coil domain containing 88C	protein coding gene	Ccdc88c	6.8094	4.82267	-0.497696	-1.47442	0.0098	0.042775
ENSMUSG00000032712.16	ENSMUSG00000032712	MGI:1914496	chr6:149309427-149335663	Resf1	retroelement silencing factor 1	protein coding gene	2810474O19Rik	33.6091	23.8556	-0.494524	-1.52871	0.00895	0.0396794
ENSMUSG00000022876.17	ENSMUSG00000022876	MGI:1914992	chr16:75858792-76022270	Samsn1	SAM domain, SH3 domain and nuclear localization signals, 1	protein coding gene	Samsn1	35.6316	25.2941	-0.494358	-1.46716	0.01025	0.0444017
ENSMUSG00000029655.17	ENSMUSG00000029655	MGI:2687207	chr5:150635971-150665612	N4bp2l2	NEDD4 binding protein 2-like 2	protein coding gene	N4bp2l2	13.5917	9.67127	-0.490947	-1.44515	0.0114	0.0484849
ENSMUSG00000037646.9	ENSMUSG00000037646	MGI:1916380	chr15:35371545-35931228	Vps13b	vacuolar protein sorting 13B	protein coding gene	Vps13b	8.39563	5.97804	-0.489965	-1.51033	0.0094	0.0413249
ENSMUSG00000045551.7	ENSMUSG00000045551	MGI:107443	chr17:17876470-17883940	Fpr1	formyl peptide receptor 1	protein coding gene	Fpr1	407.418	291.507	-0.482979	-1.45456	0.0118	0.0498661
ENSMUSG00000066036.14	ENSMUSG00000066036	MGI:1916366	chr4:139380658-139489588	Ubr4	ubiquitin protein ligase E3 component n-recognin 4	protein coding gene	Ubr4	6.93159	4.97108	-0.479626	-1.47738	0.0094	0.0413249
ENSMUSG00000042599.8	ENSMUSG00000042599	MGI:2443388	chr6:39118472-39206789	Kdm7a	lysine (K)-specific demethylase 7A	protein coding gene	Kdm7a	19.7711	14.343	-0.463044	-1.43899	0.01145	0.048662
								12949.8	22297.9	3e+99	#NAME?	0.95735	4.57553
								39210.7	34668.5	-2e+99	#NAME?	2.19475	10.485

## Sheet: Supplementary Fig. 6c
556 significantly downregulated genes at 32 weeks in AΦ PM2.5 group															GO process (TopGO) associated with 556 significantly downregulated genes at 32 weeks in AΦ PM2.5 group									420 significantly UPregulated genes at 32 weeks in AΦ PM2.5 group															GO process (TopGO) associated with 420 significantly UPregulated genes at 32 weeks in AΦ PM2.5 group
gene_id	Ensembl ID	MGI Gene/Marker ID	locus	Gene Symbol	Name	Feature Type	gene	MF_PM_4	MF2_PM_32	log2(fold_change)	test_stat	p_value	q_value		GO.ID	Term	Annotated	Significant	Expected	Rank in Fisher.classic	Fisher.elim	Fisher.classic		gene_id	Ensembl ID	MGI Gene/Marker ID	locus	Gene Symbol	Name	Feature Type	gene	MF_PM_4	MF2_PM_32	log2(fold_change)	test_stat	p_value	q_value		GO.ID	Term	Annotated	Significant	Expected	Rank in Fisher.classic	Fisher.elim	Fisher.classic
ENSMUSG00000090877.3	ENSMUSG00000090877	MGI:99517	chr17:34956435-34959238	HSPA1B	heat shock protein 1B	protein coding gene	Hspa1b	213.094	5.90021	-5.17458	-7.62016	5e-05	0.000421341		GO:0090304	nucleic acid metabolic process	442	183	131.26	1	0.0104	3.3e-10		ENSMUSG00000046057.4	ENSMUSG00000046057	MGI:3642670	chr1:156793511-156793844	GM15428	predicted pseudogene 15428	pseudogene	Gm15428	0	7.41152	1e+99	#NAME?	0.00065	0.00424086		GO:0043436	oxoacid metabolic process	103	45	24.48	1	0.02014	3.2e-06
ENSMUSG00000070691.10	ENSMUSG00000070691	MGI:102672	chr4:135120651-135177990	RUNX3	runt related transcription factor 3	protein coding gene	Runx3	4.44866	0.135188	-5.04033	-2.33244	0.00095	0.00590944		GO:0051171	regulation of nitrogen compound metaboli...	563	221	167.2	2	0.1089	6.6e-10		ENSMUSG00000022816.11	ENSMUSG00000022816	MGI:102793	chr16:37776872-37836514	FSTL1	follistatin-like 1	protein coding gene	Fstl1	0.201115	2.70047	3.74712	3.63191	0.00025	0.0018218		GO:0006082	organic acid metabolic process	103	45	24.48	2	0.02014	3.2e-06
ENSMUSG00000091971.3	ENSMUSG00000091971	MGI:96244	chr17:34969189-34972156	HSPA1A	heat shock protein 1A	protein coding gene	Hspa1a	153.597	4.92987	-4.96146	-7.71631	5e-05	0.000421341		GO:0009893	positive regulation of metabolic process	432	178	128.29	3	0.0581	1.2e-09		ENSMUSG00000031503.13	ENSMUSG00000031503	MGI:88455	chr8:11187754-11449287	COL4A2	collagen, type IV, alpha 2	protein coding gene	Col4a2	0.677952	5.83786	3.10618	4.88178	5e-05	0.000421341		GO:0032787	monocarboxylic acid metabolic process	66	32	15.69	3	0.13601	6.7e-06
ENSMUSG00000029377.5	ENSMUSG00000029377	MGI:107508	chr5:91051870-91093646	EREG	epiregulin	protein coding gene	Ereg	208.543	7.55017	-4.78769	-12.178	5e-05	0.000421341		GO:0010604	positive regulation of macromolecule met...	389	163	115.52	4	0.0833	2e-09		ENSMUSG00000031502.11	ENSMUSG00000031502	MGI:88454	chr8:11187754-11449287	COL4A1	collagen, type IV, alpha 1	protein coding gene	Col4a1	0.678237	4.79035	2.82027	4.44805	5e-05	0.000421341		GO:0006631	fatty acid metabolic process	50	26	11.89	4	1e-05	1e-05
ENSMUSG00000031445.5	ENSMUSG00000031445	MGI:1860488	chr8:13060942-13076026	PROZ	protein Z, vitamin K-dependent plasma glycoprotein	protein coding gene	Proz	11.8418	0.50383	-4.55481	-4.76884	5e-05	0.000421341		GO:0031323	regulation of cellular metabolic process	595	229	176.7	5	0.2364	2.7e-09		ENSMUSG00000069267.2	ENSMUSG00000069267	MGI:2448319	chr13:23752266-23752886	HIST1H3B	H3 clustered histone 2	protein coding gene	Hist1h3b	9.71779	60.7487	2.64415	4.17498	5e-05	0.000421341		GO:0019752	carboxylic acid metabolic process	97	41	23.06	5	0.0953	2.4e-05
ENSMUSG00000040152.8	ENSMUSG00000040152	MGI:98737	chr2:118111875-118127133	THBS1	thrombospondin 1	protein coding gene	Thbs1	10.9668	0.491044	-4.48114	-6.44867	5e-05	0.000421341		GO:0051716	cellular response to stimulus	689	257	204.61	6	0.1713	4.8e-09		ENSMUSG00000048480.5	ENSMUSG00000048480	MGI:2448715	chr1:74191784-74194631	CXCR1	chemokine (C-X-C motif) receptor 1	protein coding gene	Cxcr1	4.592	28.6912	2.64342	3.7141	5e-05	0.000421341		GO:0044281	small molecule metabolic process	193	68	45.88	6	0.18674	8.3e-05
ENSMUSG00000032487.8	ENSMUSG00000032487	MGI:97798	chr1:150100030-150108227	PTGS2	prostaglandin-endoperoxide synthase 2	protein coding gene	Ptgs2	12.1007	0.547151	-4.46701	-5.90276	5e-05	0.000421341		GO:0080090	regulation of primary metabolic process	579	223	171.95	7	0.2118	5.2e-09		ENSMUSG00000026303.6	ENSMUSG00000026303	MGI:2176380	chr1:90915084-90951142	MLPH	melanophilin	protein coding gene	Mlph	0.972359	5.95064	2.61348	5.04962	5e-05	0.000421341		GO:0031497	chromatin assembly	28	16	6.66	7	0.41037	0.00013
ENSMUSG00000029380.11	ENSMUSG00000029380	MGI:108068	chr5:90891240-90893115	CXCL1	chemokine (C-X-C motif) ligand 1	protein coding gene	Cxcl1	169.317	9.42702	-4.16678	-8.3569	5e-05	0.000421341		GO:0051173	positive regulation of nitrogen compound...	370	155	109.88	8	0.2171	6.6e-09		ENSMUSG00000045193.13	ENSMUSG00000045193	MGI:893588	chr10:80167777-80172786	CIRBP	cold inducible RNA binding protein	protein coding gene	Cirbp	1.01413	6.16689	2.6043	2.39304	0.00135	0.00801047		GO:0006334	nucleosome assembly	26	15	6.18	8	0.00019	0.00019
ENSMUSG00000029368.10	ENSMUSG00000029368	MGI:87991	chr5:90460896-90476602	ALB	albumin	protein coding gene	Alb	4.1248	0.234206	-4.13848	-2.88061	0.00835	0.0374648		GO:0060255	regulation of macromolecule metabolic pr...	590	226	175.21	9	0.1266	6.9e-09		ENSMUSG00000055555.1	ENSMUSG00000055555	MGI:1922263	chrX:53724825-53738441	4930502E18RIK	RIKEN cDNA 4930502E18 gene	protein coding gene	4930502E18Rik	0.597657	3.62581	2.60091	2.1851	0.01055	0.045477		GO:0006333	chromatin assembly or disassembly	29	16	6.89	9	0.54737	0.00023
ENSMUSG00000027398.13	ENSMUSG00000027398	MGI:96543	chr2:129364569-129375748	IL1B	interleukin 1 beta	protein coding gene	Il1b	319.007	18.6387	-4.09722	-9.56972	5e-05	0.000421341		GO:0019219	regulation of nucleobase-containing comp...	374	156	111.07	10	0.0201	8.5e-09		ENSMUSG00000023960.13	ENSMUSG00000023960	MGI:1933830	chr17:44078812-44086567	ENPP5	ectonucleotide pyrophosphatase/phosphodiesterase 5	protein coding gene	Enpp5	0.929294	4.56242	2.29559	3.00514	5e-05	0.000421341		GO:0006790	sulfur compound metabolic process	32	17	7.61	10	0.00027	0.00027
ENSMUSG00000040552.8	ENSMUSG00000040552	MGI:1097680	chr6:122847137-122856161	C3AR1	complement component 3a receptor 1	protein coding gene	C3ar1	22.0877	1.36875	-4.01232	-6.47533	5e-05	0.000421341		GO:0048583	regulation of response to stimulus	450	181	133.64	11	0.0321	9.2e-09		ENSMUSG00000043003.13	ENSMUSG00000043003	MGI:2448565	chr4:73714578-73790709	RASEF	RAS and EF hand domain containing	protein coding gene	Rasef	0.900891	4.36875	2.27779	3.66649	5e-05	0.000421341		GO:0034728	nucleosome organization	27	15	6.42	11	1	0.00033
ENSMUSG00000040950.13	ENSMUSG00000040950	MGI:2385729	chr11:70130328-70137550	MGL2	macrophage galactose N-acetyl-galactosamine specific lectin 2	protein coding gene	Mgl2	8.0298	0.538005	-3.89967	-3.65994	5e-05	0.000421341		GO:0016070	RNA metabolic process	394	162	117.01	12	0.153	1.4e-08		ENSMUSG00000030677.8	ENSMUSG00000030677	MGI:109233	chr7:127027730-127042471	KIF22	kinesin family member 22	protein coding gene	Kif22	0.56714	2.67625	2.23844	2.4186	0.0017	0.00977206		GO:0071103	DNA conformation change	41	20	9.75	12	0.25513	0.00036
ENSMUSG00000015852.13	ENSMUSG00000015852	MGI:1933397	chr3:87250757-87263599	FCRLS	Fc receptor-like S, scavenger receptor	protein coding gene	Fcrls	8.52397	0.601881	-3.82397	-4.18669	5e-05	0.000421341		GO:0019222	regulation of metabolic process	642	241	190.66	13	0.2394	1.4e-08		ENSMUSG00000075031.3	ENSMUSG00000075031	MGI:2448377	chr13:23746789-23747241	HIST1H2BB	H2B clustered histone 3	protein coding gene	Hist1h2bb	11.4352	52.4565	2.19764	3.3316	5e-05	0.000421341		GO:0016042	lipid catabolic process	42	20	9.98	13	0.01179	0.00053
ENSMUSG00000017009.3	ENSMUSG00000017009	MGI:1349164	chr2:164424246-164443186	SDC4	syndecan 4	protein coding gene	Sdc4	13.9015	1.00104	-3.79567	-5.15927	5e-05	0.000421341		GO:0031325	positive regulation of cellular metaboli...	395	162	117.3	14	0.3556	1.7e-08		ENSMUSG00000028517.8	ENSMUSG00000028517	MGI:1915166	chr4:105157346-105232764	PLPP3	phospholipid phosphatase 3	protein coding gene	Plpp3	0.971153	4.32834	2.15604	3.24025	5e-05	0.000421341		GO:0006323	DNA packaging	37	18	8.8	14	0.48833	0.00074
ENSMUSG00000047945.6	ENSMUSG00000047945	MGI:97143	chr4:129513580-129515985	MARCKSL1	MARCKS-like 1	protein coding gene	Marcksl1	37.2461	2.68554	-3.79381	-7.40592	5e-05	0.000421341		GO:0051252	regulation of RNA metabolic process	347	145	103.05	15	0.0367	3.4e-08		ENSMUSG00000005360.14	ENSMUSG00000005360	MGI:99917	chr15:8634123-8710764	SLC1A3	solute carrier family 1 (glial high affinity glutamate transporter), member 3	protein coding gene	Slc1a3	3.28167	14.3428	2.12782	4.79985	5e-05	0.000421341		GO:0034030	ribonucleoside bisphosphate biosynthetic...	5	5	1.19	15	0.00074	0.00074
ENSMUSG00000035356.16	ENSMUSG00000035356	MGI:1931595	chr16:55811374-55838899	NFKBIZ	nuclear factor of kappa light polypeptide gene enhancer in B cells inhibitor, zeta	protein coding gene	Nfkbiz	287.674	20.9654	-3.77836	-9.9375	5e-05	0.000421341		GO:0032774	RNA biosynthetic process	327	138	97.11	16	0.0558	4e-08		ENSMUSG00000037095.7	ENSMUSG00000037095	MGI:1924155	chr17:56119679-56121946	LRG1	leucine-rich alpha-2-glycoprotein 1	protein coding gene	Lrg1	3.77988	15.8154	2.06492	3.31106	5e-05	0.000421341		GO:0034033	purine nucleoside bisphosphate biosynthe...	5	5	1.19	16	0.00074	0.00074
ENSMUSG00000029810.15	ENSMUSG00000029810	MGI:1916348	chr6:48833817-48841374	TMEM176B	transmembrane protein 176B	protein coding gene	Tmem176b	34.467	2.56724	-3.74692	-4.99626	5e-05	0.000421341		GO:0097659	nucleic acid-templated transcription	326	137	96.81	17	0.0727	6.4e-08		ENSMUSG00000065987.12	ENSMUSG00000065987	MGI:1916415	chr8:3917656-3926833	CD209B	CD209b antigen	protein coding gene	Cd209b	1.54673	6.46424	2.06326	2.87718	5e-05	0.000421341		GO:0033866	nucleoside bisphosphate biosynthetic pro...	5	5	1.19	17	1	0.00074
ENSMUSG00000022602.14	ENSMUSG00000022602	MGI:88067	chr15:74669082-74672570	ARC	activity regulated cytoskeletal-associated protein	protein coding gene	Arc	8.21889	0.661184	-3.63582	-5.47689	5e-05	0.000421341		GO:0006351	transcription, DNA-templated	326	137	96.81	18	0.0727	6.4e-08		ENSMUSG00000069274.3	ENSMUSG00000069274	MGI:2448425	chr13:23551257-23551648	HIST1H4F	H4 clustered histone 6	protein coding gene	Hist1h4f	8.87449	35.5625	2.00262	2.42104	0.001	0.00617708		GO:0055114	oxidation-reduction process	88	33	20.92	18	0.0021	0.0021
ENSMUSG00000021298.7	ENSMUSG00000021298	MGI:1890220	chr12:112850875-112860916	GPR132	G protein-coupled receptor 132	protein coding gene	Gpr132	8.47078	0.690123	-3.61757	-4.03158	5e-05	0.000421341		GO:0010556	regulation of macromolecule biosynthetic...	359	148	106.61	19	0.1076	7e-08		ENSMUSG00000064168.4	ENSMUSG00000064168	MGI:2448387	chr13:23542969-23543357	HIST1H2BH	histone cluster 1, H2bh	protein coding gene	Hist1h2bh	4.52172	17.6505	1.96476	1.98521	0.0102	0.0442179		GO:0006629	lipid metabolic process	158	53	37.56	19	0.39513	0.00214
ENSMUSG00000026875.14	ENSMUSG00000026875	MGI:101836	chr2:34941749-34961772	TRAF1	TNF receptor-associated factor 1	protein coding gene	Traf1	3.20209	0.266977	-3.58423	-1.04499	0.0013	0.00775665		GO:2001141	regulation of RNA biosynthetic process	321	135	95.33	20	0.088	8e-08		ENSMUSG00000020889.11	ENSMUSG00000020889	MGI:2444210	chr11:98741810-98775333	NR1D1	nuclear receptor subfamily 1, group D, member 1	protein coding gene	Nr1d1	5.18574	18.9366	1.86855	3.03716	5e-05	0.000421341		GO:0044255	cellular lipid metabolic process	106	38	25.2	20	0.76023	0.00255
ENSMUSG00000030214.6	ENSMUSG00000030214	MGI:1914107	chr6:136612069-136661928	PLBD1	phospholipase B domain containing 1	protein coding gene	Plbd1	11.39	0.952548	-3.57984	-4.50246	5e-05	0.000421341		GO:0006139	nucleobase-containing compound metabolic...	486	189	144.33	21	0.1559	9.9e-08		ENSMUSG00000035914.10	ENSMUSG00000035914	MGI:2183926	chr9:58524299-58555829	CD276	CD276 antigen	protein coding gene	Cd276	1.03342	3.75072	1.85974	2.81165	0.00015	0.00115234		GO:1901135	carbohydrate derivative metabolic proces...	88	32	20.92	21	0.05518	0.00432
ENSMUSG00000041797.7	ENSMUSG00000041797	MGI:2386796	chr11:110100748-110168196	ABCA9	ATP-binding cassette, sub-family A (ABC1), member 9	protein coding gene	Abca9	5.54624	0.471641	-3.55575	-5.03223	5e-05	0.000421341		GO:0050789	regulation of biological process	1027	350	304.99	22	0.2162	1e-07		ENSMUSG00000058773.2	ENSMUSG00000058773	MGI:1861461	chr13:21779882-21780625	HIST1H1B	H1.5 linker histone, cluster member	protein coding gene	Hist1h1b	9.24636	33.3346	1.85006	3.45735	5e-05	0.000421341		GO:0005975	carbohydrate metabolic process	56	22	13.31	22	0.65499	0.00614
ENSMUSG00000109560.1	ENSMUSG00000109560	MGI:3644490	chr7:100524015-100524628	GM8463	predicted gene 8463	pseudogene	Gm8463	21.3313	1.85138	-3.5263	-3.3351	0.00075	0.00480664		GO:0050794	regulation of cellular process	967	333	287.17	23	0.239	1.2e-07		ENSMUSG00000005470.8	ENSMUSG00000005470	MGI:1914179	chr8:83955506-83970197	ASF1B	anti-silencing function 1B histone chaperone	protein coding gene	Asf1b	0.978712	3.52245	1.84762	2.10694	0.0028	0.0149747		GO:0044242	cellular lipid catabolic process	25	12	5.94	23	0.15157	0.00663
ENSMUSG00000007872.3	ENSMUSG00000007872	MGI:96398	chr4:136143496-136145392	ID3	inhibitor of DNA binding 3	protein coding gene	Id3	8.53898	0.770877	-3.46949	-2.9891	0.0027	0.014518		GO:1903506	regulation of nucleic acid-templated tra...	320	134	95.03	24	0.1122	1.3e-07		ENSMUSG00000001403.13	ENSMUSG00000001403	MGI:1915862	chr2:164769897-164779741	UBE2C	ubiquitin-conjugating enzyme E2C	protein coding gene	Ube2c	1.86866	6.67878	1.83758	1.9891	0.00505	0.0246232		GO:0044262	cellular carbohydrate metabolic process	34	15	8.08	24	0.00664	0.00664
ENSMUSG00000049037.8	ENSMUSG00000049037	MGI:3036291	chr6:122921847-122934619	CLEC4A1	C-type lectin domain family 4, member a1	protein coding gene	Clec4a1	6.82966	0.617018	-3.46843	-2.78763	0.00395	0.0200313		GO:0006355	regulation of transcription, DNA-templat...	320	134	95.03	25	0.1122	1.3e-07		ENSMUSG00000069310.3	ENSMUSG00000069310	MGI:2448320	chr13:23745012-23745501	HIST1H3C	H3 clustered histone 3	protein coding gene	Hist1h3c	6.75381	23.9831	1.82825	2.28661	0.001	0.00617708		GO:0034032	purine nucleoside bisphosphate metabolic...	14	8	3.33	25	0.35806	0.00723
ENSMUSG00000021997.4	ENSMUSG00000021997	MGI:1918109	chr14:75084302-75130881	LRRC63	leucine rich repeat containing 63	protein coding gene	Lrrc63	2.83709	0.258239	-3.45763	-2.75034	0.0101	0.0438538		GO:0010468	regulation of gene expression	412	164	122.35	26	0.0374	1.9e-07		ENSMUSG00000066233.5	ENSMUSG00000066233	MGI:1277176	chr9:123021325-123023490	TMEM42	transmembrane protein 42	protein coding gene	Tmem42	1.29857	4.52451	1.80084	1.79948	0.0072	0.0331244		GO:0033865	nucleoside bisphosphate metabolic proces...	14	8	3.33	26	0.35806	0.00723
ENSMUSG00000033730.3	ENSMUSG00000033730	MGI:1306780	chr14:70077444-70080157	EGR3	early growth response 3	protein coding gene	Egr3	16.1764	1.48243	-3.44786	-4.53324	5e-05	0.000421341		GO:0006725	cellular aromatic compound metabolic pro...	500	192	148.49	27	0.1953	2.4e-07		ENSMUSG00000022661.14	ENSMUSG00000022661	MGI:1196990	chr16:45382134-45409053	CD200	CD200 antigen	protein coding gene	Cd200	2.34829	8.1323	1.79205	3.05867	5e-05	0.000421341		GO:0033875	ribonucleoside bisphosphate metabolic pr...	14	8	3.33	27	0.35806	0.00723
ENSMUSG00000103907.1	ENSMUSG00000103907	MGI:5610726	chr3:49892525-50443614	GM37498	predicted gene, 37498	unclassified gene	Gm37498	13.2673	1.28129	-3.3722	-2.86943	0.00025	0.0018218		GO:0007165	signal transduction	538	204	159.77	28	0.0438	2.5e-07		ENSMUSG00000100210.1	ENSMUSG00000100210	MGI:2448329	chr13:23544464-23545312	HIST1H3F	H3 clustered histone 7	protein coding gene	Hist1h3f	8.00473	27.4899	1.77998	3.04098	5e-05	0.000421341		GO:0046503	glycerolipid catabolic process	9	6	2.14	28	0.00752	0.00752
ENSMUSG00000030745.9	ENSMUSG00000030745	MGI:1890475	chr7:125603493-125633570	IL21R	interleukin 21 receptor	protein coding gene	Il21r	2.66442	0.259468	-3.36019	-2.5156	0.00195	0.0109969		GO:0046483	heterocycle metabolic process	497	191	147.6	29	0.2045	2.5e-07		ENSMUSG00000069268.4	ENSMUSG00000069268	MGI:2448383	chr13:23573735-23574196	HIST1H2BF	H2B clustered histone 7	protein coding gene	Hist1h2bf	5.74897	19.6226	1.77114	2.05675	0.0023	0.0126632		GO:0006261	DNA-dependent DNA replication	9	6	2.14	29	0.00752	0.00752
ENSMUSG00000036905.8	ENSMUSG00000036905	MGI:88224	chr4:136880128-136886187	C1QB	complement component 1, q subcomponent, beta polypeptide	protein coding gene	C1qb	76.6936	7.49973	-3.35419	-6.56173	5e-05	0.000421341		GO:0033002	muscle cell proliferation	41	28	12.18	30	0.0311	2.6e-07		ENSMUSG00000097378.7	ENSMUSG00000097378	MGI:2443719	chr10:12916678-12923090	B230208H11RIK	RIKEN cDNA B230208H11 gene	lncRNA gene	B230208H11Rik	1.65085	5.5894	1.75948	1.93564	0.00525	0.0254293		GO:0019693	ribose phosphate metabolic process	41	17	9.75	30	0.20213	0.00836
ENSMUSG00000037552.17	ENSMUSG00000037552	MGI:2141874	chr7:28359603-28372494	PLEKHG2	pleckstrin homology domain containing, family G (with RhoGef domain) member 2	protein coding gene	Plekhg2	18.4661	1.80751	-3.3528	-7.54791	5e-05	0.000421341		GO:2000112	regulation of cellular macromolecule bio...	350	143	103.94	31	0.1017	2.7e-07		ENSMUSG00000029802.13	ENSMUSG00000029802	MGI:1347061	chr6:58596670-58695676	ABCG2	ATP binding cassette subfamily G member 2 (Junior blood group)	protein coding gene	Abcg2	0.789983	2.66464	1.75405	1.97088	0.00245	0.0133625		GO:0009152	purine ribonucleotide biosynthetic proce...	20	10	4.75	31	0.00921	0.00921
ENSMUSG00000095369.1	ENSMUSG00000095369	MGI:5434023	chr16:10912011-10914797	GM21859	predicted gene, 21859	lncRNA gene	Gm21859	9.53617	0.956976	-3.31686	-3.11371	0.00025	0.0018218		GO:0048518	positive regulation of biological proces...	668	244	198.38	32	0.5407	2.8e-07		ENSMUSG00000029591.14	ENSMUSG00000029591	MGI:109352	chr5:114130385-114139323	UNG	uracil DNA glycosylase	protein coding gene	Ung	0.695369	2.33707	1.74885	1.46602	0.00855	0.0382009		GO:0006164	purine nucleotide biosynthetic process	20	10	4.75	32	1	0.00921
ENSMUSG00000025492.6	ENSMUSG00000025492	MGI:1913391	chr7:141009585-141010770	IFITM3	interferon induced transmembrane protein 3	protein coding gene	Ifitm3	18.1508	1.8298	-3.31028	-3.00917	0.0007	0.00452555		GO:0009889	regulation of biosynthetic process	393	157	116.71	33	0.1305	3.2e-07		ENSMUSG00000016283.13	ENSMUSG00000016283	MGI:95914	chr17:37480850-37483552	H2-M2	histocompatibility 2, M region locus 2	protein coding gene	H2-M2	2.07123	6.95987	1.74857	2.47722	0.0001	0.000798739		GO:0000819	sister chromatid segregation	20	10	4.75	33	0.00921	0.00921
ENSMUSG00000043789.7	ENSMUSG00000043789	MGI:1919018	chr19:10634232-10665210	VWCE	von Willebrand factor C and EGF domains	protein coding gene	Vwce	3.07113	0.309695	-3.30985	-3.21335	0.0006	0.00395299		GO:0002684	positive regulation of immune system pro...	162	77	48.11	34	0.0015	3.3e-07		ENSMUSG00000061991.2	ENSMUSG00000061991	MGI:2448309	chr13:23533905-23534304	HIST1H2AF	H2A clustered histone 10	protein coding gene	Hist1h2af	20.5006	68.7538	1.74578	2.95113	5e-05	0.000421341		GO:0005996	monosaccharide metabolic process	32	14	7.61	34	0.00945	0.00945
ENSMUSG00000024397.14	ENSMUSG00000024397	MGI:1343098	chr17:35170990-35176001	AIF1	allograft inflammatory factor 1	protein coding gene	Aif1	5.38782	0.55283	-3.28479	-2.16301	0.00205	0.0114772		GO:0031326	regulation of cellular biosynthetic proc...	381	153	113.15	35	0.1538	3.3e-07		ENSMUSG00000030605.15	ENSMUSG00000030605	MGI:102768	chr7:79133767-79149060	MFGE8	milk fat globule-EGF factor 8 protein	protein coding gene	Mfge8	5.40471	18.0228	1.73753	4.01769	5e-05	0.000421341		GO:0007059	chromosome segregation	29	13	6.89	35	0.35543	0.00966
ENSMUSG00000022148.15	ENSMUSG00000022148	MGI:1346327	chr15:6579870-6663304	FYB	FYN binding protein	protein coding gene	Fyb	4.95963	0.514788	-3.26818	-2.71982	0.0008	0.00508542		GO:0019438	aromatic compound biosynthetic process	369	149	109.58	36	0.0866	3.3e-07		ENSMUSG00000027715.9	ENSMUSG00000027715	MGI:108069	chr3:36552605-36572150	CCNA2	cyclin A2	protein coding gene	Ccna2	2.00359	6.61836	1.72389	2.71345	5e-05	0.000421341		GO:0033059	cellular pigmentation	7	5	1.66	36	0.01011	0.01011
ENSMUSG00000017493.12	ENSMUSG00000017493	MGI:96439	chr11:99041243-99054392	IGFBP4	insulin-like growth factor binding protein 4	protein coding gene	Igfbp4	5.7966	0.61404	-3.2388	-2.85433	5e-05	0.000421341		GO:0034654	nucleobase-containing compound biosynthe...	363	147	107.8	37	0.0942	3.4e-07		ENSMUSG00000019577.6	ENSMUSG00000019577	MGI:1351481	chr6:5483350-5496309	PDK4	pyruvate dehydrogenase kinase, isoenzyme 4	protein coding gene	Pdk4	10.3943	34.3307	1.72371	4.87033	5e-05	0.000421341		GO:0006335	DNA replication-dependent nucleosome ass...	12	7	2.85	37	0.01043	0.01043
ENSMUSG00000042286.13	ENSMUSG00000042286	MGI:2178742	chr14:31134852-31168641	STAB1	stabilin 1	protein coding gene	Stab1	5.86487	0.622924	-3.23497	-5.06728	5e-05	0.000421341		GO:0006950	response to stress	449	175	133.34	38	0.5016	3.7e-07		ENSMUSG00000043017.9	ENSMUSG00000043017	MGI:99535	chr7:16906489-16910905	PTGIR	prostaglandin I receptor (IP)	protein coding gene	Ptgir	1.51629	4.98748	1.71776	3.12263	5e-05	0.000421341		GO:0034723	DNA replication-dependent nucleosome org...	12	7	2.85	38	0.01043	0.01043
ENSMUSG00000063234.4	ENSMUSG00000063234	MGI:1934129	chr15:103308235-103310438	GPR84	G protein-coupled receptor 84	protein coding gene	Gpr84	5.44973	0.583958	-3.22225	-2.69219	0.004	0.0202399		GO:0048584	positive regulation of response to stimu...	266	114	78.99	39	0.0005	3.7e-07		ENSMUSG00000006235.5	ENSMUSG00000006235	MGI:95408	chr9:21958898-21963576	EPOR	erythropoietin receptor	protein coding gene	Epor	0.814032	2.66343	1.71013	1.80975	0.0108	0.0463632		GO:0006820	anion transport	65	24	15.45	39	0.01051	0.01051
ENSMUSG00000038418.7	ENSMUSG00000038418	MGI:95295	chr18:34859822-34864984	EGR1	early growth response 1	protein coding gene	Egr1	906.414	99.5093	-3.18727	-7.70584	5e-05	0.000421341		GO:0035556	intracellular signal transduction	313	130	92.95	40	0.1089	3.9e-07		ENSMUSG00000020493.8	ENSMUSG00000020493	MGI:2444496	chr11:87089152-87108708	PRR11	proline rich 11	protein coding gene	Prr11	0.973741	3.14157	1.68988	2.38221	0.0011	0.00671071		GO:0055086	nucleobase-containing small molecule met...	55	21	13.07	40	0.17538	0.01072
ENSMUSG00000024401.14	ENSMUSG00000024401	MGI:104798	chr17:35199380-35202007	TNF	tumor necrosis factor	protein coding gene	Tnf	555.554	61.2878	-3.18026	-9.37104	5e-05	0.000421341		GO:0045944	positive regulation of transcription by ...	155	74	46.03	41	4.6e-07	4.6e-07		ENSMUSG00000041202.12	ENSMUSG00000041202	MGI:1341796	chr4:138775734-138782046	PLA2G2D	phospholipase A2, group IID	protein coding gene	Pla2g2d	2.67935	8.57951	1.67901	2.56809	0.0004	0.00276583		GO:0051276	chromosome organization	129	42	30.66	41	0.74264	0.01132
ENSMUSG00000027368.6	ENSMUSG00000027368	MGI:101911	chr2:127336158-127338376	DUSP2	dual specificity phosphatase 2	protein coding gene	Dusp2	18.7417	2.08413	-3.16874	-4.46256	5e-05	0.000421341		GO:0043170	macromolecule metabolic process	788	279	234.02	42	0.3419	4.8e-07		ENSMUSG00000095217.1	ENSMUSG00000095217	MGI:2448407	chr13:21754122-21754503	HIST1H2BN	H2B clustered histone 15	protein coding gene	Hist1h2bn	27.906	88.5504	1.66592	3.19631	5e-05	0.000421341		GO:0010906	regulation of glucose metabolic process	15	8	3.57	42	0.01233	0.01233
ENSMUSG00000023078.6	ENSMUSG00000023078	MGI:1888499	chr5:95956950-95961068	CXCL13	chemokine (C-X-C motif) ligand 13	protein coding gene	Cxcl13	7.85393	0.887402	-3.14576	-2.74502	0.0065	0.0304115		GO:0006807	nitrogen compound metabolic process	829	291	246.19	43	0.282	5e-07		ENSMUSG00000036103.8	ENSMUSG00000036103	MGI:2152907	chr18:9707647-9877995	COLEC12	collectin sub-family member 12	protein coding gene	Colec12	5.39414	16.8997	1.64753	4.38962	5e-05	0.000421341		GO:0065004	protein-DNA complex assembly	36	15	8.56	43	1	0.01235
ENSMUSG00000036896.5	ENSMUSG00000036896	MGI:88225	chr4:136889803-136893065	C1QC	complement component 1, q subcomponent, C chain	protein coding gene	C1qc	66.729	7.58958	-3.13622	-6.53334	5e-05	0.000421341		GO:0018130	heterocycle biosynthetic process	368	148	109.29	44	0.1077	5.1e-07		ENSMUSG00000069272.5	ENSMUSG00000069272	MGI:2448290	chr13:23570661-23571121	HIST1H2AE	H2A clustered histone 8	protein coding gene	Hist1h2ae	5.62099	17.0387	1.59992	1.83589	0.00455	0.0225793		GO:0032392	DNA geometric change	5	4	1.19	44	0.0128	0.0128
ENSMUSG00000039109.15	ENSMUSG00000039109	MGI:1921395	chr13:36867177-37050244	F13A1	coagulation factor XIII, A1 subunit	protein coding gene	F13a1	9.73279	1.10956	-3.13286	-5.31247	5e-05	0.000421341		GO:0044260	cellular macromolecule metabolic process	695	251	206.4	45	0.1698	5.5e-07		ENSMUSG00000037071.2	ENSMUSG00000037071	MGI:98239	chr19:44394450-44407709	SCD1	stearoyl-Coenzyme A desaturase 1	protein coding gene	Scd1	10.6703	32.1758	1.59238	4.67369	5e-05	0.000421341		GO:0032508	DNA duplex unwinding	5	4	1.19	45	0.0128	0.0128
ENSMUSG00000036887.5	ENSMUSG00000036887	MGI:88223	chr4:136895916-136898803	C1QA	complement component 1, q subcomponent, alpha polypeptide	protein coding gene	C1qa	87.4904	10.5861	-3.04695	-6.48809	5e-05	0.000421341		GO:0032496	response to lipopolysaccharide	58	35	17.22	46	0.1385	7.8e-07		ENSMUSG00000068749.9	ENSMUSG00000068749	MGI:1347009	chr3:108248908-108279974	PSMA5	proteasome subunit alpha 5	protein coding gene	Psma5	1.35036	4.01522	1.57213	1.70681	0.00885	0.0393127		GO:0044282	small molecule catabolic process	30	13	7.13	46	0.01346	0.01346
ENSMUSG00000026365.15	ENSMUSG00000026365	MGI:88385	chr1:140084707-140183411	CFH	complement component factor h	protein coding gene	Cfh	11.8547	1.5068	-2.9759	-5.79517	5e-05	0.000421341		GO:0010467	gene expression	472	181	140.17	47	0.0894	8.4e-07		ENSMUSG00000025586.17	ENSMUSG00000025586	MGI:108442	chr7:81347025-81454758	CPEB1	cytoplasmic polyadenylation element binding protein 1	protein coding gene	Cpeb1	0.872588	2.53617	1.53928	1.70277	0.00385	0.0195974		GO:0009260	ribonucleotide biosynthetic process	21	10	4.99	47	1	0.01393
ENSMUSG00000027399.1	ENSMUSG00000027399	MGI:96542	chr2:129297369-129309972	IL1A	interleukin 1 alpha	protein coding gene	Il1a	204.083	25.948	-2.97546	-8.17496	5e-05	0.000421341		GO:0023052	signaling	574	213	170.46	48	0.0986	9.1e-07		ENSMUSG00000101972.1	ENSMUSG00000101972	MGI:2448350	chr13:21782959-21783370	HIST1H3I	H3 clustered histone 11	protein coding gene	Hist1h3i	14.4109	40.6563	1.49632	2.34865	0.0009	0.00563591		GO:0046390	ribose phosphate biosynthetic process	21	10	4.99	48	1	0.01393
ENSMUSG00000076617.9	ENSMUSG00000076617	MGI:96448	chr12:113418557-113422730	IGHM	immunoglobulin heavy constant mu	gene segment	Ighm	10.1139	1.33752	-2.91871	-3.91513	5e-05	0.000421341		GO:1901362	organic cyclic compound biosynthetic pro...	386	153	114.63	49	0.1127	9.2e-07		ENSMUSG00000061666.6	ENSMUSG00000061666	MGI:1913819	chr11:87033866-87074062	GDPD1	glycerophosphodiester phosphodiesterase domain containing 1	protein coding gene	Gdpd1	1.62396	4.56588	1.49138	2.08689	0.0017	0.00977206		GO:0072522	purine-containing compound biosynthetic ...	21	10	4.99	49	1	0.01393
ENSMUSG00000095026.1	ENSMUSG00000095026	MGI:3781514	chr8:70718542-70722635	GM3336	predicted gene 3336	protein coding gene	Gm3336	10.4605	1.38643	-2.9155	-3.25812	5e-05	0.000421341		GO:0034097	response to cytokine	128	63	38.01	50	0.0016	9.9e-07		ENSMUSG00000061615.2	ENSMUSG00000061615	MGI:2448306	chr13:23751125-23751598	HIST1H2AB	H2A clustered histone 4	protein coding gene	Hist1h2ab	11.6157	32.4142	1.48056	2.41027	0.0007	0.00452555		GO:0006109	regulation of carbohydrate metabolic pro...	24	11	5.7	50	0.01403	0.01403
ENSMUSG00000087185.1	ENSMUSG00000087185	MGI:3650731	chr2:102658658-102790784	GM13872	predicted gene 13872	lncRNA gene	Gm13872	7.18531	0.953529	-2.9137	-2.32855	0.00205	0.0114772		GO:0071222	cellular response to lipopolysaccharide	45	29	13.36	51	1e-06	1e-06		ENSMUSG00000050370.4	ENSMUSG00000050370	MGI:1333869	chr19:34473785-34481546	CH25H	cholesterol 25-hydroxylase	protein coding gene	Ch25h	18.2919	50.88	1.47589	3.40889	5e-05	0.000421341		GO:0019637	organophosphate metabolic process	91	31	21.63	51	0.13495	0.01445
ENSMUSG00000054404.12	ENSMUSG00000054404	MGI:1329004	chr11:82910549-82962941	SLFN5	schlafen 5	protein coding gene	Slfn5	3.64039	0.486343	-2.90405	-3.58918	5e-05	0.000421341		GO:1901360	organic cyclic compound metabolic proces...	521	196	154.72	52	0.2871	1.1e-06		ENSMUSG00000023019.12	ENSMUSG00000023019	MGI:95679	chr15:99715542-99725005	GPD1	glycerol-3-phosphate dehydrogenase 1 (soluble)	protein coding gene	Gpd1	3.30873	9.10866	1.46096	3.17634	5e-05	0.000421341		GO:0035383	thioester metabolic process	10	6	2.38	52	0.01507	0.01507
ENSMUSG00000045322.10	ENSMUSG00000045322	MGI:1932389	chr9:106222597-106226883	TLR9	toll-like receptor 9	protein coding gene	Tlr9	3.21369	0.430136	-2.90136	-3.03108	0.00055	0.00366046		GO:0007154	cell communication	582	215	172.84	53	0.1032	1.2e-06		ENSMUSG00000063021.3	ENSMUSG00000063021	MGI:2448297	chr13:21753434-21753827	HIST1H2AK	H2A clustered histone 15	protein coding gene	Hist1h2ak	42.0819	112.565	1.41948	3.06995	5e-05	0.000421341		GO:0033692	cellular polysaccharide biosynthetic pro...	10	6	2.38	53	0.01507	0.01507
ENSMUSG00000021451.15	ENSMUSG00000021451	MGI:109244	chr13:51701245-51793747	SEMA4D	sema domain, immunoglobulin domain (Ig), transmembrane domain (TM) and short cytoplasmic domain, (semaphorin) 4D	protein coding gene	Sema4d	4.08478	0.548893	-2.89566	-3.80089	5e-05	0.000421341		GO:0006357	regulation of transcription by RNA polym...	245	105	72.76	54	0.091	1.3e-06		ENSMUSG00000028636.14	ENSMUSG00000028636	MGI:1915237	chr4:119418529-119422420	PPCS	phosphopantothenoylcysteine synthetase	protein coding gene	Ppcs	2.29309	6.10755	1.4133	1.80627	0.0054	0.0260367		GO:0006637	acyl-CoA metabolic process	10	6	2.38	54	0.01507	0.01507
ENSMUSG00000021990.15	ENSMUSG00000021990	MGI:104838	chr14:60634242-60764556	SPATA13	spermatogenesis associated 13	protein coding gene	Spata13	5.90979	0.806905	-2.87264	-4.88422	5e-05	0.000421341		GO:0006366	transcription by RNA polymerase II	248	106	73.65	55	0.0879	1.3e-06		ENSMUSG00000001517.14	ENSMUSG00000001517	MGI:1347487	chr6:128362966-128408932	FOXM1	forkhead box M1	protein coding gene	Foxm1	1.02785	2.71423	1.40091	2.21798	0.00055	0.00366046		GO:0072521	purine-containing compound metabolic pro...	40	16	9.51	55	0.31975	0.01537
ENSMUSG00000008845.9	ENSMUSG00000008845	MGI:2135946	chr6:124304655-124330527	CD163	CD163 antigen	protein coding gene	Cd163	5.68881	0.783824	-2.85953	-4.5127	5e-05	0.000421341		GO:0065007	biological regulation	1076	359	319.54	56	0.3803	1.6e-06		ENSMUSG00000064288.4	ENSMUSG00000064288	MGI:2448439	chr13:21750193-21750505	HIST1H4K	H4 clustered histone 12	protein coding gene	Hist1h4k	29.0979	76.1369	1.38768	2.08322	0.00205	0.0114772		GO:0009117	nucleotide metabolic process	50	19	11.89	56	0.25433	0.0158
ENSMUSG00000087060.7	ENSMUSG00000087060	MGI:1919985	chr11:16935153-16951099	ELDR	Egfr long non-coding downstream RNA	lncRNA gene	Eldr	24.5797	3.40946	-2.84985	-4.74345	5e-05	0.000421341		GO:0071396	cellular response to lipid	84	45	24.95	57	0.0642	2.2e-06		ENSMUSG00000066357.6	ENSMUSG00000066357	MGI:1930140	chr9:108569885-108578739	WDR6	WD repeat domain 6	protein coding gene	Wdr6	2.1663	5.49779	1.34362	2.00487	0.0075	0.0342684		GO:0071824	protein-DNA complex subunit organization	37	15	8.8	57	1	0.01637
ENSMUSG00000061132.13	ENSMUSG00000061132	MGI:96878	chr19:40928926-40994535	BLNK	B cell linker	protein coding gene	Blnk	2.93271	0.406991	-2.84916	-2.35356	0.00345	0.0178689		GO:0071216	cellular response to biotic stimulus	51	31	15.15	58	0.5512	2.8e-06		ENSMUSG00000001588.12	ENSMUSG00000001588	MGI:2388270	chr11:69881566-69895539	ACAP1	ArfGAP with coiled-coil, ankyrin repeat and PH domains 1	protein coding gene	Acap1	2.42961	6.06847	1.32061	2.44954	0.00025	0.0018218		GO:0019318	hexose metabolic process	31	13	7.37	58	0.01831	0.01831
ENSMUSG00000031451.6	ENSMUSG00000031451	MGI:95660	chr8:13465373-13494490	GAS6	growth arrest specific 6	protein coding gene	Gas6	3.19687	0.446794	-2.83898	-2.72814	0.00015	0.00115234		GO:0009891	positive regulation of biosynthetic proc...	217	94	64.44	59	0.5699	3e-06		ENSMUSG00000020914.17	ENSMUSG00000020914	MGI:98790	chr11:98992942-99024189	TOP2A	topoisomerase (DNA) II alpha	protein coding gene	Top2a	3.12034	7.67125	1.29776	3.29304	5e-05	0.000421341		GO:0006006	glucose metabolic process	28	12	6.66	59	0.01916	0.01916
ENSMUSG00000025746.11	ENSMUSG00000025746	MGI:96559	chr5:30013113-30019981	IL6	interleukin 6	protein coding gene	Il6	19.0998	2.72102	-2.81134	-3.69389	5e-05	0.000421341		GO:0043069	negative regulation of programmed cell d...	134	64	39.79	60	0.0237	3.1e-06		ENSMUSG00000016637.6	ENSMUSG00000016637	MGI:1914292	chr15:78159464-78174108	IFT27	intraflagellar transport 27	protein coding gene	Ift27	5.54875	13.4937	1.28205	2.02846	0.00175	0.0100175		GO:0015718	monocarboxylic acid transport	16	8	3.8	60	0.01964	0.01964
ENSMUSG00000002985.16	ENSMUSG00000002985	MGI:88057	chr7:19696108-19699188	APOE	apolipoprotein E	protein coding gene	Apoe	460.367	65.8973	-2.80449	-4.52849	5e-05	0.000421341		GO:0002237	response to molecule of bacterial origin	63	36	18.71	61	0.2362	3.4e-06		ENSMUSG00000073802.4	ENSMUSG00000073802	MGI:104737	chr4:89306288-89311032	CDKN2B	cyclin dependent kinase inhibitor 2B	protein coding gene	Cdkn2b	1.68874	4.07495	1.27083	1.61796	0.01005	0.0436747		GO:0006753	nucleoside phosphate metabolic process	51	19	12.12	61	0.28961	0.0198
ENSMUSG00000035385.5	ENSMUSG00000035385	MGI:98259	chr11:82028223-82038562	CCL2	chemokine (C-C motif) ligand 2	protein coding gene	Ccl2	18.7534	2.72477	-2.78294	-3.46022	5e-05	0.000421341		GO:0071219	cellular response to molecule of bacteri...	47	29	13.96	62	1	3.9e-06		ENSMUSG00000034259.7	ENSMUSG00000034259	MGI:1923576	chr15:76327396-76330677	EXOSC4	exosome component 4	protein coding gene	Exosc4	2.81162	6.73009	1.25922	2.05341	0.00115	0.00697493		GO:0051186	cofactor metabolic process	51	19	12.12	62	0.0198	0.0198
ENSMUSG00000042190.12	ENSMUSG00000042190	MGI:109603	chr5:113612353-113650426	CMKLR1	chemokine-like receptor 1	protein coding gene	Cmklr1	5.94761	0.871483	-2.77077	-3.71991	5e-05	0.000421341		GO:0048660	regulation of smooth muscle cell prolife...	32	22	9.5	63	0.6409	4.6e-06		ENSMUSG00000022177.8	ENSMUSG00000022177	MGI:1261794	chr14:54541784-54554361	HAUS4	HAUS augmin-like complex, subunit 4	protein coding gene	Haus4	1.78057	4.25525	1.2569	1.92351	0.0023	0.0126632		GO:0009165	nucleotide biosynthetic process	25	11	5.94	63	0.73741	0.01985
ENSMUSG00000058427.10	ENSMUSG00000058427	MGI:1340094	chr5:90903870-90905938	CXCL2	chemokine (C-X-C motif) ligand 2	protein coding gene	Cxcl2	755.929	110.845	-2.7697	-8.05075	5e-05	0.000421341		GO:0048659	smooth muscle cell proliferation	32	22	9.5	64	0.6409	4.6e-06		ENSMUSG00000061451.13	ENSMUSG00000061451	MGI:2147713	chr19:5079329-5085531	TMEM151A	transmembrane protein 151A	protein coding gene	Tmem151a	1.5226	3.63802	1.25661	2.27298	0.00065	0.00424086		GO:0046395	carboxylic acid catabolic process	25	11	5.94	64	0.01985	0.01985
ENSMUSG00000019850.11	ENSMUSG00000019850	MGI:1196377	chr10:19000909-19015410	TNFAIP3	tumor necrosis factor, alpha-induced protein 3	protein coding gene	Tnfaip3	359.178	52.8739	-2.76407	-7.47183	5e-05	0.000421341		GO:0001816	cytokine production	130	62	38.61	65	0.2086	4.8e-06		ENSMUSG00000028327.14	ENSMUSG00000028327	MGI:1921402	chr4:45848663-45887008	STRA6L	STRA6-like	protein coding gene	Stra6l	0.998933	2.37372	1.24869	1.85032	0.0028	0.0149747		GO:0016054	organic acid catabolic process	25	11	5.94	65	0.01985	0.01985
ENSMUSG00000053113.3	ENSMUSG00000053113	MGI:1201791	chr11:117966078-117969186	SOCS3	suppressor of cytokine signaling 3	protein coding gene	Socs3	52.1786	7.9183	-2.72019	-6.58139	5e-05	0.000421341		GO:0006954	inflammatory response	130	62	38.61	66	7.4e-05	4.8e-06		ENSMUSG00000052565.6	ENSMUSG00000052565	MGI:107502	chr13:23555086-23555830	HIST1H1D	H1.3 linker histone, cluster member	protein coding gene	Hist1h1d	27.4754	65.1366	1.24532	3.32764	5e-05	0.000421341		GO:1901293	nucleoside phosphate biosynthetic proces...	25	11	5.94	66	0.73741	0.01985
ENSMUSG00000030786.18	ENSMUSG00000030786	MGI:96607	chr7:128062639-128128160	ITGAM	integrin alpha M	protein coding gene	Itgam	4.08256	0.633078	-2.68902	-3.98112	5e-05	0.000421341		GO:0060548	negative regulation of cell death	149	69	44.25	67	0.039	5e-06		ENSMUSG00000035150.15	ENSMUSG00000035150	MGI:1349431	chrX:94188706-94212709	EIF2S3X	eukaryotic translation initiation factor 2, subunit 3, structural gene X-linked	protein coding gene	Eif2s3x	2.3427	5.55157	1.24472	1.61853	0.0049	0.0240098		GO:0098813	nuclear chromosome segregation	25	11	5.94	67	0.73741	0.01985
ENSMUSG00000103581.1	ENSMUSG00000103581	MGI:5611061	chr9:88980920-88984176	GM37833	predicted gene, 37833	unclassified gene	Gm37833	18.4891	2.88278	-2.68114	-5.4821	5e-05	0.000421341		GO:0043066	negative regulation of apoptotic process	133	63	39.5	68	0.0349	5.3e-06		ENSMUSG00000103174.1	ENSMUSG00000103174	MGI:5610396	chr1:191267177-191288714	GM37168	predicted gene, 37168	lncRNA gene	Gm37168	2.45416	5.78172	1.23627	1.82494	0.00425	0.0213029		GO:0009150	purine ribonucleotide metabolic process	38	15	9.03	68	0.41869	0.02133
ENSMUSG00000069662.5	ENSMUSG00000069662	MGI:96907	chr10:37133374-37138920	MARCKS	myristoylated alanine rich protein kinase C substrate	protein coding gene	Marcks	12.7129	1.98592	-2.67841	-4.69644	5e-05	0.000421341		GO:0050896	response to stimulus	834	288	247.68	69	0.816	5.5e-06		ENSMUSG00000041801.5	ENSMUSG00000041801	MGI:1351485	chr1:135766118-135769136	PHLDA3	pleckstrin homology like domain, family A, member 3	protein coding gene	Phlda3	13.1518	30.9723	1.23572	3.21915	5e-05	0.000421341		GO:0006163	purine nucleotide metabolic process	38	15	9.03	69	0.41869	0.02133
ENSMUSG00000043953.12	ENSMUSG00000043953	MGI:1920904	chr9:111054485-111057519	CCRL2	chemokine (C-C motif) receptor-like 2	protein coding gene	Ccrl2	341.746	55.9868	-2.60977	-7.65533	5e-05	0.000421341		GO:0034641	cellular nitrogen compound metabolic pro...	550	202	163.34	70	0.3935	6.1e-06		ENSMUSG00000073542.2	ENSMUSG00000073542	MGI:1923401	chr18:67617396-67641336	CEP76	centrosomal protein 76	protein coding gene	Cep76	1.07304	2.49985	1.22013	1.6892	0.00815	0.0367109		GO:0006888	ER to Golgi vesicle-mediated transport	8	5	1.9	70	0.02174	0.02174
ENSMUSG00000030142.10	ENSMUSG00000030142	MGI:1861232	chr6:123281788-123289870	CLEC4E	C-type lectin domain family 4, member e	protein coding gene	Clec4e	83.1343	13.6309	-2.60856	-7.29054	5e-05	0.000421341		GO:0043067	regulation of programmed cell death	217	93	64.44	71	0.0412	6.2e-06		ENSMUSG00000074671.6	ENSMUSG00000074671	MGI:2139328	chr2:153222369-153225441	TSPYL3	TSPY-like 3	protein coding gene	Tspyl3	1.43541	3.34325	1.21978	1.80717	0.00415	0.0208759		GO:0051196	regulation of coenzyme metabolic process	8	5	1.9	71	0.02174	0.02174
ENSMUSG00000018930.3	ENSMUSG00000018930	MGI:98261	chr11:83662583-83664683	CCL4	chemokine (C-C motif) ligand 4	protein coding gene	Ccl4	31.7403	5.22434	-2.60299	-3.53765	5e-05	0.000421341		GO:0010557	positive regulation of macromolecule bio...	200	87	59.39	72	0.8636	6.3e-06		ENSMUSG00000002980.14	ENSMUSG00000002980	MGI:1929940	chr7:19756130-19770547	BCAM	basal cell adhesion molecule	protein coding gene	Bcam	4.93222	11.4483	1.21483	2.85949	5e-05	0.000421341		GO:0043467	regulation of generation of precursor me...	8	5	1.9	72	0.02174	0.02174
ENSMUSG00000105590.1	ENSMUSG00000105590	MGI:5663501	chr5:108550080-108553354	GM43364	predicted gene 43364	unclassified gene	Gm43364	3.52363	0.584875	-2.59086	-3.2641	5e-05	0.000421341		GO:0044271	cellular nitrogen compound biosynthetic ...	415	159	123.24	73	0.1969	6.9e-06		ENSMUSG00000096606.2	ENSMUSG00000096606	MGI:3646425	chr7:99624081-99631711	TPBGL	trophoblast glycoprotein-like	protein coding gene	Tpbgl	6.22694	14.4308	1.21255	2.80842	5e-05	0.000421341		GO:0006732	coenzyme metabolic process	32	13	7.61	73	0.02437	0.02437
ENSMUSG00000030157.5	ENSMUSG00000030157	MGI:2135589	chr6:129180614-129186534	CLEC2D	C-type lectin domain family 2, member d	protein coding gene	Clec2d	34.7115	5.84144	-2.57102	-4.83066	5e-05	0.000421341		GO:0042981	regulation of apoptotic process	215	92	63.85	74	0.0483	7.6e-06		ENSMUSG00000069265.2	ENSMUSG00000069265	MGI:2668828	chr13:23761852-23762386	HIST1H3A	H3 clustered histone 1	protein coding gene	Hist1h3a	8.52079	19.647	1.20525	1.59356	0.0117	0.0495169		GO:0044264	cellular polysaccharide metabolic proces...	11	6	2.61	74	0.02661	0.02661
ENSMUSG00000056529.7	ENSMUSG00000056529	MGI:106066	chr4:132564066-132582683	PTAFR	platelet-activating factor receptor	protein coding gene	Ptafr	17.6852	2.9979	-2.56052	-5.65248	5e-05	0.000421341		GO:0009966	regulation of signal transduction	339	134	100.67	75	0.1384	7.7e-06		ENSMUSG00000063052.9	ENSMUSG00000063052	MGI:1914394	chr3:158036661-158076112	LRRC40	leucine rich repeat containing 40	protein coding gene	Lrrc40	1.14394	2.62052	1.19584	1.79886	0.00645	0.0302172		GO:0006090	pyruvate metabolic process	11	6	2.61	75	0.02661	0.02661
ENSMUSG00000108555.1	ENSMUSG00000108555	MGI:5010495	chr7:80343103-80347993	GM18310	predicted gene, 18310	pseudogene	Gm18310	7.44257	1.2646	-2.55712	-3.91724	5e-05	0.000421341		GO:0044238	primary metabolic process	881	301	261.63	76	0.4287	7.8e-06		ENSMUSG00000039395.8	ENSMUSG00000039395	MGI:2151839	chr1:72159441-72212307	MREG	melanoregulin	protein coding gene	Mreg	4.78176	10.9441	1.19454	2.52825	5e-05	0.000421341		GO:0009259	ribonucleotide metabolic process	39	15	9.27	76	0.47046	0.02735
ENSMUSG00000074622.4	ENSMUSG00000074622	MGI:104555	chr2:160363702-160367065	MAFB	v-maf musculoaponeurotic fibrosarcoma oncogene family, protein B (avian)	protein coding gene	Mafb	31.8331	5.42922	-2.55171	-5.71394	5e-05	0.000421341		GO:0010628	positive regulation of gene expression	224	95	66.52	77	0.3484	8.3e-06		ENSMUSG00000068264.11	ENSMUSG00000068264	MGI:1916846	chr2:131210423-131213514	AP5S1	adaptor-related protein 5 complex, sigma 1 subunit	protein coding gene	Ap5s1	15.2629	34.7358	1.18639	2.90383	5e-05	0.000421341		GO:0034637	cellular carbohydrate biosynthetic proce...	14	7	3.33	77	0.02889	0.02889
ENSMUSG00000039899.5	ENSMUSG00000039899	MGI:103266	chr5:21292960-21424677	FGL2	fibrinogen-like protein 2	protein coding gene	Fgl2	5.41164	0.926442	-2.54629	-3.84022	5e-05	0.000421341		GO:0006468	protein phosphorylation	230	97	68.3	78	0.0113	8.8e-06		ENSMUSG00000042745.9	ENSMUSG00000042745	MGI:96396	chr2:152736250-152737410	ID1	inhibitor of DNA binding 1, HLH protein	protein coding gene	Id1	11.5332	26.1716	1.18221	2.68847	5e-05	0.000421341		GO:0010675	regulation of cellular carbohydrate meta...	20	9	4.75	78	0.02932	0.02932
ENSMUSG00000103967.1	ENSMUSG00000103967	MGI:5611442	chr9:88680938-88681926	GM38214	predicted gene, 38214	unclassified gene	Gm38214	30.4868	5.22104	-2.54578	-3.68193	5e-05	0.000421341		GO:0071345	cellular response to cytokine stimulus	108	53	32.07	79	0.0166	8.9e-06		ENSMUSG00000002043.17	ENSMUSG00000002043	MGI:1914341	chr7:19508711-19516145	TRAPPC6A	trafficking protein particle complex 6A	protein coding gene	Trappc6a	3.7851	8.57432	1.17969	1.49719	0.01155	0.0490059		GO:0006633	fatty acid biosynthetic process	20	9	4.75	79	0.02932	0.02932
ENSMUSG00000024430.13	ENSMUSG00000024430	MGI:1918382	chr18:12741323-12755146	CABYR	calcium-binding tyrosine-(Y)-phosphorylation regulated (fibrousheathin 2)	protein coding gene	Cabyr	3.07085	0.534221	-2.52313	-1.70899	0.001	0.00617708		GO:0045935	positive regulation of nucleobase-contai...	213	91	63.26	80	0.4433	9.4e-06		ENSMUSG00000072244.10	ENSMUSG00000072244	MGI:2137352	chr7:104218794-104235152	TRIM6	tripartite motif-containing 6	protein coding gene	Trim6	1.25398	2.8299	1.17424	1.73501	0.00495	0.0242134		GO:0000070	mitotic sister chromatid segregation	17	8	4.04	80	0.02959	0.02959
ENSMUSG00000018899.16	ENSMUSG00000018899	MGI:96590	chr11:53770013-53778374	IRF1	interferon regulatory factor 1	protein coding gene	Irf1	38.8557	6.82749	-2.5087	-6.43699	5e-05	0.000421341		GO:0006952	defense response	216	92	64.15	81	0.0949	9.7e-06		ENSMUSG00000072964.14	ENSMUSG00000072964	MGI:1917487	chrX:135885850-135891081	BHLHB9	basic helix-loop-helix domain containing, class B9	protein coding gene	Bhlhb9	1.84076	4.13363	1.16711	1.92698	0.0022	0.0121925		GO:0009108	coenzyme biosynthetic process	17	8	4.04	81	0.02959	0.02959
ENSMUSG00000085196.1	ENSMUSG00000085196	MGI:3705162	chr19:6268794-6276605	GM14963	predicted gene 14963	lncRNA gene	Gm14963	4.67	0.82167	-2.50679	-3.13993	0.00015	0.00115234		GO:0002682	regulation of immune system process	216	92	64.15	82	0.6004	9.7e-06		ENSMUSG00000031776.16	ENSMUSG00000031776	MGI:1349429	chr8:94666754-94674417	ARL2BP	ADP-ribosylation factor-like 2 binding protein	protein coding gene	Arl2bp	3.32927	7.47042	1.16599	1.70896	0.00525	0.0254293		GO:0009250	glucan biosynthetic process	6	4	1.43	82	0.03121	0.03121
ENSMUSG00000035759.3	ENSMUSG00000035759	MGI:1919019	chr10:111298678-111301736	BBS10	Bardet-Biedl syndrome 10 (human)	protein coding gene	Bbs10	2.96617	0.536045	-2.46818	-2.58273	0.00065	0.00424086		GO:0002376	immune system process	353	138	104.83	83	0.297	1.1e-05		ENSMUSG00000026355.11	ENSMUSG00000026355	MGI:1298227	chr1:128331589-128359664	MCM6	minichromosome maintenance complex component 6	protein coding gene	Mcm6	5.8447	13.0989	1.16424	2.94712	5e-05	0.000421341		GO:0005978	glycogen biosynthetic process	6	4	1.43	83	0.03121	0.03121
ENSMUSG00000067203.7	ENSMUSG00000067203	MGI:95906	chr17:33974830-33978790	H2-K2	histocompatibility 2, K region locus 2	pseudogene	H2-K2	6.15838	1.16055	-2.40774	-2.71181	0.00035	0.00245686		GO:0034612	response to tumor necrosis factor	31	21	9.21	84	0.0245	1.1e-05		ENSMUSG00000069793.11	ENSMUSG00000069793	MGI:2445121	chr11:82979628-82991830	SLFN9	schlafen 9	protein coding gene	Slfn9	1.26615	2.8215	1.15602	2.13435	0.00095	0.00590944		GO:0046461	neutral lipid catabolic process	6	4	1.43	84	0.03121	0.03121
ENSMUSG00000055413.12	ENSMUSG00000055413	MGI:95934	chr17:35394125-35397588	H2-Q5	histocompatibility 2, Q region locus 5	polymorphic pseudogene	H2-Q5	10.2288	1.96511	-2.37996	-3.15385	5e-05	0.000421341		GO:0038061	NIK/NF-kappaB signaling	19	15	5.64	85	0.0011	1.1e-05		ENSMUSG00000066245.5	ENSMUSG00000066245	MGI:3642344	chr7:107863038-107863500	GM10156	predicted gene 10156	pseudogene	Gm10156	32.9187	73.1269	1.15149	2.35271	0.00015	0.00115234		GO:0046464	acylglycerol catabolic process	6	4	1.43	85	0.03121	0.03121
ENSMUSG00000033066.15	ENSMUSG00000033066	MGI:1202388	chr11:67455436-67771153	GAS7	growth arrest specific 7	protein coding gene	Gas7	4.70471	0.90507	-2.378	-4.18893	5e-05	0.000421341		GO:0031328	positive regulation of cellular biosynth...	211	90	62.66	86	0.8345	1.2e-05		ENSMUSG00000026471.14	ENSMUSG00000026471	MGI:1195463	chr1:155127877-155146783	MR1	major histocompatibility complex, class I-related	protein coding gene	Mr1	8.19253	18.0772	1.14179	2.95844	5e-05	0.000421341		GO:0051983	regulation of chromosome segregation	9	5	2.14	86	0.03952	0.03952
ENSMUSG00000039232.11	ENSMUSG00000039232	MGI:1921982	chr10:12939982-12964259	STX11	syntaxin 11	protein coding gene	Stx11	4.24632	0.823388	-2.36657	-2.96144	0.0001	0.000798739		GO:0002286	T cell activation involved in immune res...	21	16	6.24	87	0.0775	1.3e-05		ENSMUSG00000030256.11	ENSMUSG00000030256	MGI:1930704	chr6:145858242-145865558	BHLHE41	basic helix-loop-helix family, member e41	protein coding gene	Bhlhe41	22.5311	49.259	1.12847	2.97885	5e-05	0.000421341		GO:0044272	sulfur compound biosynthetic process	9	5	2.14	87	0.03952	0.03952
ENSMUSG00000029378.5	ENSMUSG00000029378	MGI:88068	chr5:91139598-91148432	AREG	amphiregulin	protein coding gene	Areg	42.2467	8.22754	-2.36031	-5.74211	5e-05	0.000421341		GO:0002263	cell activation involved in immune respo...	40	25	11.88	88	0.0165	1.4e-05		ENSMUSG00000040111.14	ENSMUSG00000040111	MGI:1925037	chr9:40293232-40533620	GRAMD1B	GRAM domain containing 1B	protein coding gene	Gramd1b	2.2722	4.95476	1.12472	2.58294	5e-05	0.000421341		GO:0051304	chromosome separation	9	5	2.14	88	0.03952	0.03952
ENSMUSG00000031880.6	ENSMUSG00000031880	MGI:1930943	chr8:104628065-104631321	RRAD	Ras-related associated with diabetes	protein coding gene	Rrad	4.62671	0.905027	-2.35395	-2.54617	0.00115	0.00697493		GO:0051254	positive regulation of RNA metabolic pro...	198	85	58.8	89	0.6826	1.6e-05		ENSMUSG00000047246.6	ENSMUSG00000047246	MGI:2448380	chr13:23583741-23621124	HIST1H2BE	H2B clustered histone 6	protein coding gene	Hist1h2be	7.00415	15.2504	1.12256	2.52245	0.0001	0.000798739		GO:0072330	monocarboxylic acid biosynthetic process	34	13	8.08	89	0.04073	0.04073
ENSMUSG00000044390.4	ENSMUSG00000044390	MGI:2681860	chr19:5891138-5894107	TIGD3	tigger transposable element derived 3	protein coding gene	Tigd3	4.19907	0.821489	-2.35376	-2.88841	0.0001	0.000798739		GO:0033554	cellular response to stress	227	95	67.41	90	0.0581	1.7e-05		ENSMUSG00000031700.11	ENSMUSG00000031700	MGI:1915391	chr8:85492575-85527560	GPT2	glutamic pyruvate transaminase (alanine aminotransferase) 2	protein coding gene	Gpt2	2.43905	5.31023	1.12245	2.31038	0.00015	0.00115234		GO:0046434	organophosphate catabolic process	18	8	4.28	90	0.04253	0.04253
ENSMUSG00000066640.11	ENSMUSG00000066640	MGI:2444450	chr5:142866945-142895421	FBXL18	F-box and leucine-rich repeat protein 18	protein coding gene	Fbxl18	11.518	2.28211	-2.33546	-3.67222	5e-05	0.000421341		GO:0065009	regulation of molecular function	301	120	89.39	91	0.1281	1.7e-05		ENSMUSG00000049300.11	ENSMUSG00000049300	MGI:2139971	chr3:110246111-110253706	PRMT6	protein arginine N-methyltransferase 6	protein coding gene	Prmt6	2.62625	5.66023	1.10786	1.72972	0.00745	0.0340796		GO:0051290	protein heterotetramerization	18	8	4.28	91	0.04253	0.04253
ENSMUSG00000051379.12	ENSMUSG00000051379	MGI:1918686	chr2:140395308-142392966	FLRT3	fibronectin leucine rich transmembrane protein 3	protein coding gene	Flrt3	4.83085	1.00297	-2.268	-2.8304	5e-05	0.000421341		GO:0050778	positive regulation of immune response	97	48	28.81	92	0.0498	1.9e-05		ENSMUSG00000036098.15	ENSMUSG00000036098	MGI:2684944	chr19:10208271-10240748	MYRF	myelin regulatory factor	protein coding gene	Myrf	2.87823	6.15534	1.09666	2.54753	5e-05	0.000421341		GO:0030808	regulation of nucleotide biosynthetic pr...	12	6	2.85	92	0.04279	0.04279
ENSMUSG00000045377.5	ENSMUSG00000045377	MGI:1914270	chr11:69395646-69398234	TMEM88	transmembrane protein 88	protein coding gene	Tmem88	13.4691	2.80469	-2.26374	-2.49938	0.0011	0.00671071		GO:0009968	negative regulation of signal transducti...	165	73	49	93	0.0279	2e-05		ENSMUSG00000099875.1	ENSMUSG00000099875	MGI:3642874	chr1:150265534-150265999	GM15453	RNA binding motif (RNP1, RRM) protein 3	pseudogene	Gm15453	77.4306	165.356	1.0946	2.82738	5e-05	0.000421341		GO:0000271	polysaccharide biosynthetic process	12	6	2.85	93	0.04279	0.04279
ENSMUSG00000002885.14	ENSMUSG00000002885	MGI:1347095	chr8:83715176-83741326	ADGRE5	adhesion G protein-coupled receptor E5	protein coding gene	Adgre5	22.8618	4.78123	-2.25748	-4.24636	5e-05	0.000421341		GO:0002460	adaptive immune response based on somati...	57	32	16.93	94	0.0647	2e-05		ENSMUSG00000023243.8	ENSMUSG00000023243	MGI:1336175	chr14:20140057-20181782	KCNK5	potassium channel, subfamily K, member 5	protein coding gene	Kcnk5	7.32999	15.6515	1.09442	2.84363	5e-05	0.000421341		GO:1900371	regulation of purine nucleotide biosynth...	12	6	2.85	94	0.04279	0.04279
ENSMUSG00000103336.1	ENSMUSG00000103336	MGI:5611221	chr9:88985190-88986178	GM37993	predicted gene, 37993	unclassified gene	Gm37993	21.9189	4.60921	-2.24959	-3.10196	0.0001	0.000798739		GO:1902680	positive regulation of RNA biosynthetic ...	182	79	54.05	95	0.9077	2.1e-05		ENSMUSG00000030545.9	ENSMUSG00000030545	MGI:1338788	chr7:79735956-79743080	PEX11A	peroxisomal biogenesis factor 11 alpha	protein coding gene	Pex11a	4.04464	8.63582	1.09432	2.20689	0.00045	0.00306791		GO:0009062	fatty acid catabolic process	15	7	3.57	95	0.04339	0.04339
ENSMUSG00000055435.6	ENSMUSG00000055435	MGI:96909	chr8:115682941-115707794	MAF	avian musculoaponeurotic fibrosarcoma oncogene homolog	protein coding gene	Maf	4.41938	0.933831	-2.24261	-3.54923	5e-05	0.000421341		GO:0045893	positive regulation of transcription, DN...	182	79	54.05	96	0.9077	2.1e-05		ENSMUSG00000027469.16	ENSMUSG00000027469	MGI:1919369	chr2:152847963-152895321	TPX2	TPX2, microtubule-associated	protein coding gene	Tpx2	1.19295	2.54679	1.09415	1.99614	0.0009	0.00563591		GO:0043603	cellular amide metabolic process	91	29	21.63	96	0.04374	0.04374
ENSMUSG00000040435.12	ENSMUSG00000040435	MGI:1927072	chr7:45461696-45526268	PPP1R15A	protein phosphatase 1, regulatory subunit 15A	protein coding gene	Ppp1r15a	71.8532	15.2209	-2.239	-4.00308	5e-05	0.000421341		GO:1903508	positive regulation of nucleic acid-temp...	182	79	54.05	97	0.9077	2.1e-05		ENSMUSG00000011752.6	ENSMUSG00000011752	MGI:97552	chr19:41911870-41918664	PGAM1	phosphoglycerate mutase 1	protein coding gene	Pgam1	4.01795	8.43338	1.06965	2.03975	0.00075	0.00480664		GO:0006325	chromatin organization	95	30	22.58	97	0.66311	0.04568
ENSMUSG00000031710.4	ENSMUSG00000031710	MGI:98894	chr8:83290351-83298452	UCP1	uncoupling protein 1 (mitochondrial, proton carrier)	protein coding gene	Ucp1	4.51454	0.963664	-2.22798	-2.41555	0.0008	0.00508542		GO:0010941	regulation of cell death	234	97	69.49	98	0.0874	2.2e-05		ENSMUSG00000044626.12	ENSMUSG00000044626	MGI:2388029	chr16:21953825-21995542	LIPH	lipase, member H	protein coding gene	Liph	1.18825	2.49125	1.06803	1.68188	0.00655	0.0306113		GO:0048871	multicellular organismal homeostasis	74	24	17.59	98	0.05248	0.05248
ENSMUSG00000030787.4	ENSMUSG00000030787	MGI:2136348	chr7:110850606-110863239	LYVE1	lymphatic vessel endothelial hyaluronan receptor 1	protein coding gene	Lyve1	4.7686	1.02166	-2.22265	-3.43453	5e-05	0.000421341		GO:0001817	regulation of cytokine production	116	55	34.45	99	0.2824	2.2e-05		ENSMUSG00000041729.15	ENSMUSG00000041729	MGI:2444283	chr9:62419491-62537044	CORO2B	coronin, actin binding protein, 2B	protein coding gene	Coro2b	13.4839	28.1102	1.05985	3.1457	5e-05	0.000421341		GO:0016051	carbohydrate biosynthetic process	32	12	7.61	99	0.05599	0.05599
ENSMUSG00000034156.16	ENSMUSG00000034156	MGI:2450877	chr11:87760540-87785928	BZRAP1	TSPO associated protein 1	protein coding gene	Bzrap1	2.32229	0.499424	-2.21721	-4.28467	5e-05	0.000421341		GO:0070887	cellular response to chemical stimulus	354	137	105.13	100	0.3168	2.3e-05		ENSMUSG00000022947.7	ENSMUSG00000022947	MGI:1309992	chr16:93683214-93690990	CBR3	carbonyl reductase 3	protein coding gene	Cbr3	4.03574	8.38322	1.05467	1.70802	0.006	0.0284495		GO:0090407	organophosphate biosynthetic process	46	16	10.93	100	0.59395	0.05833
ENSMUSG00000033538.13	ENSMUSG00000033538	MGI:107700	chr9:5308848-5336783	CASP4	caspase 4, apoptosis-related cysteine peptidase	protein coding gene	Casp4	9.77773	2.10741	-2.21403	-3.22685	5e-05	0.000421341											ENSMUSG00000005802.12	ENSMUSG00000005802	MGI:1345282	chr2:122681232-122702663	SLC30A4	solute carrier family 30 (zinc transporter), member 4	protein coding gene	Slc30a4	1.8704	3.86987	1.04894	1.97172	0.00125	0.00749757
ENSMUSG00000017737.2	ENSMUSG00000017737	MGI:97011	chr2:164948218-164955850	MMP9	matrix metallopeptidase 9	protein coding gene	Mmp9	2.97144	0.653602	-2.18468	-2.51143	0.0005	0.00336692											ENSMUSG00000001228.14	ENSMUSG00000001228	MGI:1338889	chr17:56303320-56323486	UHRF1	ubiquitin-like, containing PHD and RING finger domains, 1	protein coding gene	Uhrf1	1.43849	2.97317	1.04745	1.77843	0.00305	0.0160976
ENSMUSG00000030223.14	ENSMUSG00000030223	MGI:1097152	chr6:137252333-137463233	PTPRO	protein tyrosine phosphatase, receptor type, O	protein coding gene	Ptpro	3.26937	0.730198	-2.16265	-2.58756	0.00025	0.0018218											ENSMUSG00000063488.5	ENSMUSG00000063488	MGI:3040678	chr9:122885079-122903184	ZKSCAN7	zinc finger with KRAB and SCAN domains 7	protein coding gene	Zkscan7	1.52341	3.13436	1.04087	1.59482	0.0081	0.0365277
ENSMUSG00000027737.10	ENSMUSG00000027737	MGI:1347355	chr3:49892525-50443614	SLC7A11	solute carrier family 7 (cationic amino acid transporter, y+ system), member 11	protein coding gene	Slc7a11	22.1738	4.96113	-2.16012	-3.72834	5e-05	0.000421341											ENSMUSG00000027030.15	ENSMUSG00000027030	MGI:1858416	chr2:68210444-68472268	STK39	serine/threonine kinase 39	protein coding gene	Stk39	1.78238	3.65678	1.03677	1.75753	0.0048	0.0236077
ENSMUSG00000086010.7	ENSMUSG00000086010	MGI:3705106	chr17:31152751-31165053	GM15318	predicted gene 15318	lncRNA gene	Gm15318	8.0703	1.82129	-2.14766	-2.94087	5e-05	0.000421341											ENSMUSG00000025854.15	ENSMUSG00000025854	MGI:2136853	chr5:138754513-138810077	FAM20C	family with sequence similarity 20, member C	protein coding gene	Fam20c	1.50119	3.07179	1.03298	1.78741	0.003	0.0158743
ENSMUSG00000021025.7	ENSMUSG00000021025	MGI:104741	chr12:55489410-55492647	NFKBIA	nuclear factor of kappa light polypeptide gene enhancer in B cells inhibitor, alpha	protein coding gene	Nfkbia	671.147	153.561	-2.12782	-6.1648	5e-05	0.000421341											ENSMUSG00000083240.3	ENSMUSG00000083240	MGI:3651618	chr2:40127503-40127860	GM13453	predicted gene 13453	pseudogene	Gm13453	28.2772	57.8593	1.03291	1.93259	0.0025	0.0135948
ENSMUSG00000031840.12	ENSMUSG00000031840	MGI:97843	chr8:70754678-70760921	RAB3A	RAB3A, member RAS oncogene family	protein coding gene	Rab3a	6.61184	1.5163	-2.1245	-1.89121	0.0063	0.029628											ENSMUSG00000024442.5	ENSMUSG00000024442	MGI:1914089	chr18:38250248-38262629	0610009O20RIK	DAP3 binding cell death enhancer 1	protein coding gene	0610009O20Rik	1.64759	3.34857	1.02319	1.62448	0.00705	0.0325527
ENSMUSG00000015396.3	ENSMUSG00000015396	MGI:1328316	chr13:43785106-43803130	CD83	CD83 antigen	protein coding gene	Cd83	138.265	31.8068	-2.12003	-6.11618	5e-05	0.000421341											ENSMUSG00000025743.14	ENSMUSG00000025743	MGI:1349163	chr4:130792536-130826319	SDC3	syndecan 3	protein coding gene	Sdc3	36.5657	74.3095	1.02305	3.14178	5e-05	0.000421341
ENSMUSG00000051246.2	ENSMUSG00000051246	MGI:2684990	chr5:34915914-34923839	MSANTD1	Myb/SANT-like DNA-binding domain containing 1	protein coding gene	Msantd1	2.78502	0.642191	-2.11662	-1.85677	0.0033	0.0172126											ENSMUSG00000084480.1	ENSMUSG00000084480	MGI:4422018	chr7:90293733-90293846	N-R5S155	nuclear encoded rRNA 5S 155	rRNA gene	n-R5s155	4884.68	9856.8	1.01285	1.80716	0.00405	0.0204521
ENSMUSG00000043468.4	ENSMUSG00000043468	MGI:1918328	chr3:98160659-98164169	ADAM30	a disintegrin and metallopeptidase domain 30	protein coding gene	Adam30	12.859	2.97642	-2.11113	-4.39821	5e-05	0.000421341											ENSMUSG00000031161.15	ENSMUSG00000031161	MGI:1333752	chrX:7930119-7947889	HDAC6	histone deacetylase 6	protein coding gene	Hdac6	1.15589	2.32395	1.00758	1.69679	0.0037	0.0189527
ENSMUSG00000015312.8	ENSMUSG00000015312	MGI:107776	chr10:80930090-80932204	GADD45B	growth arrest and DNA-damage-inducible 45 beta	protein coding gene	Gadd45b	134.696	31.5866	-2.09232	-6.17061	5e-05	0.000421341											ENSMUSG00000028572.13	ENSMUSG00000028572	MGI:1925213	chr4:95959714-96025413	HOOK1	hook microtubule tethering protein 1	protein coding gene	Hook1	1.19591	2.39814	1.0038	1.6408	0.004	0.0202399
ENSMUSG00000040511.14	ENSMUSG00000040511	MGI:107741	chr7:19903577-19927607	PVR	poliovirus receptor	protein coding gene	Pvr	5.14103	1.23349	-2.05932	-3.04426	5e-05	0.000421341											ENSMUSG00000003865.16	ENSMUSG00000003865	MGI:101805	chr7:45420819-45456619	GYS1	glycogen synthase 1, muscle	protein coding gene	Gys1	3.17656	6.36631	1.00299	1.9062	0.00255	0.0138258
ENSMUSG00000029657.15	ENSMUSG00000029657	MGI:105053	chr5:149614286-149636338	HSPH1	heat shock 105kDa/110kDa protein 1	protein coding gene	Hsph1	56.1092	13.5364	-2.05139	-5.42066	5e-05	0.000421341											ENSMUSG00000035561.5	ENSMUSG00000035561	MGI:1919785	chr4:45799021-45804604	ALDH1B1	aldehyde dehydrogenase 1 family, member B1	protein coding gene	Aldh1b1	2.07718	4.14054	0.995194	1.74008	0.00485	0.0238096
ENSMUSG00000005483.9	ENSMUSG00000005483	MGI:1931874	chr8:83608174-83611902	DNAJB1	DnaJ heat shock protein family (Hsp40) member B1	protein coding gene	Dnajb1	78.0551	18.891	-2.04679	-5.29156	5e-05	0.000421341											ENSMUSG00000018761.14	ENSMUSG00000018761	MGI:1346040	chr11:69655313-69662642	MPDU1	mannose-P-dolichol utilization defect 1	protein coding gene	Mpdu1	6.43435	12.8207	0.994613	1.74971	0.0043	0.0215175
ENSMUSG00000005583.16	ENSMUSG00000005583	MGI:99458	chr13:83504033-83667080	MEF2C	myocyte enhancer factor 2C	protein coding gene	Mef2c	6.57046	1.60965	-2.02924	-3.0841	5e-05	0.000421341											ENSMUSG00000034509.8	ENSMUSG00000034509	MGI:1913841	chr17:46147389-46153553	MAD2L1BP	MAD2L1 binding protein	protein coding gene	Mad2l1bp	4.7622	9.47583	0.992625	1.58298	0.00885	0.0393127
ENSMUSG00000107841.1	ENSMUSG00000107841	MGI:5690577	chr6:54902421-54905728	GM44185	predicted gene, 44185	unclassified gene	Gm44185	2.24589	0.550724	-2.02788	-2.05096	0.00365	0.0187415											ENSMUSG00000015568.15	ENSMUSG00000015568	MGI:96820	chr8:68880490-68906934	LPL	lipoprotein lipase	protein coding gene	Lpl	149.444	296.676	0.989281	2.57096	0.0001	0.000798739
ENSMUSG00000034936.2	ENSMUSG00000034936	MGI:1933155	chr11:101665540-101667832	ARL4D	ADP-ribosylation factor-like 4D	protein coding gene	Arl4d	4.51073	1.11885	-2.01134	-2.28251	0.00235	0.0128953											ENSMUSG00000099583.1	ENSMUSG00000099583	MGI:2448322	chr13:23575762-23576322	HIST1H3D	H3 clustered histone 4	protein coding gene	Hist1h3d	18.4221	36.4658	0.985108	1.80958	0.00385	0.0195974
ENSMUSG00000020205.8	ENSMUSG00000020205	MGI:1096880	chr10:111506285-111508645	PHLDA1	pleckstrin homology like domain, family A, member 1	protein coding gene	Phlda1	326.235	81.8342	-1.99513	-5.76981	5e-05	0.000421341											ENSMUSG00000027533.10	ENSMUSG00000027533	MGI:101790	chr3:10012547-10016607	FABP5	fatty acid binding protein 5, epidermal	protein coding gene	Fabp5	30.6913	60.6602	0.982922	2.64418	5e-05	0.000421341
ENSMUSG00000048621.3	ENSMUSG00000048621	MGI:3647255	chrX:109196757-109200439	GM6377	predicted gene 6377	protein coding gene	Gm6377	73.4462	18.6163	-1.98012	-5.60999	5e-05	0.000421341											ENSMUSG00000029998.14	ENSMUSG00000029998	MGI:1914131	chr6:86386005-86397154	PCYOX1	prenylcysteine oxidase 1	protein coding gene	Pcyox1	126.653	248.806	0.974141	1.59614	0.0051	0.0248284
ENSMUSG00000023913.17	ENSMUSG00000023913	MGI:1351327	chr17:43568268-43612201	PLA2G7	phospholipase A2, group VII (platelet-activating factor acetylhydrolase, plasma)	protein coding gene	Pla2g7	3.84407	0.983674	-1.96638	-2.19627	0.0028	0.0149747											ENSMUSG00000038811.13	ENSMUSG00000038811	MGI:893584	chr11:95824499-95845734	GNGT2	guanine nucleotide binding protein (G protein), gamma transducing activity polypeptide 2	protein coding gene	Gngt2	31.2679	61.136	0.967338	1.69385	0.0057	0.0272462
ENSMUSG00000018920.11	ENSMUSG00000018920	MGI:1932682	chr11:70453982-70466202	CXCL16	chemokine (C-X-C motif) ligand 16	protein coding gene	Cxcl16	20.6646	5.36673	-1.94505	-4.2157	5e-05	0.000421341											ENSMUSG00000048916.7	ENSMUSG00000048916	MGI:3644824	chr3:65393336-65395184	GM5540	predicted pseudogene 5540	pseudogene	Gm5540	4.00851	7.83711	0.967256	1.9506	0.0013	0.00775665
ENSMUSG00000018217.12	ENSMUSG00000018217	MGI:97631	chr11:63128981-63159547	PMP22	peripheral myelin protein 22	protein coding gene	Pmp22	8.92648	2.32661	-1.93986	-2.37153	5e-05	0.000421341											ENSMUSG00000029816.10	ENSMUSG00000029816	MGI:1934765	chr6:49036614-49070929	GPNMB	glycoprotein (transmembrane) nmb	protein coding gene	Gpnmb	27.5203	53.7591	0.966014	2.88559	5e-05	0.000421341
ENSMUSG00000108368.1	ENSMUSG00000108368	MGI:5753629	chr6:72598474-72608425	GM45053	predicted gene 45053	unclassified gene	Gm45053	10.6525	2.82627	-1.91422	-3.3263	5e-05	0.000421341											ENSMUSG00000039062.15	ENSMUSG00000039062	MGI:5000466	chr7:79821802-79848210	ANPEP	alanyl (membrane) aminopeptidase	protein coding gene	Anpep	3.06008	5.97193	0.964628	2.05744	0.00095	0.00590944
ENSMUSG00000055994.15	ENSMUSG00000055994	MGI:2429397	chr8:88647314-88688474	NOD2	nucleotide-binding oligomerization domain containing 2	protein coding gene	Nod2	7.05361	1.8732	-1.91286	-3.92822	5e-05	0.000421341											ENSMUSG00000060002.14	ENSMUSG00000060002	MGI:2384841	chr10:88459568-88504073	CHPT1	choline phosphotransferase 1	protein coding gene	Chpt1	9.87678	19.266	0.963947	1.73991	0.00285	0.0152015
ENSMUSG00000096010.2	ENSMUSG00000096010	MGI:2448443	chr6:136801552-136804415	HIST4H4	H4 histone 16	protein coding gene	Hist4h4	6.50328	1.73007	-1.91034	-2.42525	0.00025	0.0018218											ENSMUSG00000022337.6	ENSMUSG00000022337	MGI:1913986	chr15:43477228-43527777	EMC2	ER membrane protein complex subunit 2	protein coding gene	Emc2	5.52839	10.7836	0.963902	1.70023	0.00625	0.0294299
ENSMUSG00000027381.16	ENSMUSG00000027381	MGI:1197519	chr2:128126037-128162547	BCL2L11	BCL2-like 11 (apoptosis facilitator)	protein coding gene	Bcl2l11	117.415	31.3681	-1.90424	-5.48396	5e-05	0.000421341											ENSMUSG00000006494.11	ENSMUSG00000006494	MGI:1926119	chr2:71873223-71903858	PDK1	pyruvate dehydrogenase kinase, isoenzyme 1	protein coding gene	Pdk1	4.27645	8.33454	0.962688	2.26669	0.0002	0.00149248
ENSMUSG00000029373.7	ENSMUSG00000029373	MGI:1888711	chr5:90772434-90773383	PF4	platelet factor 4	protein coding gene	Pf4	20.6042	5.57779	-1.88517	-2.26645	0.00115	0.00697493											ENSMUSG00000030588.12	ENSMUSG00000030588	MGI:1924504	chr7:29238328-29248466	YIF1B	Yip1 interacting factor homolog B (S. cerevisiae)	protein coding gene	Yif1b	9.59492	18.6743	0.960712	1.81928	0.0031	0.016322
ENSMUSG00000027544.16	ENSMUSG00000027544	MGI:102463	chr2:168476409-168601657	NFATC2	nuclear factor of activated T cells, cytoplasmic, calcineurin dependent 2	protein coding gene	Nfatc2	2.57538	0.708386	-1.86218	-2.6809	5e-05	0.000421341											ENSMUSG00000047777.9	ENSMUSG00000047777	MGI:2446217	chr4:151989632-151996258	PHF13	PHD finger protein 13	protein coding gene	Phf13	4.3436	8.45351	0.960661	2.17573	0.00025	0.0018218
ENSMUSG00000049103.13	ENSMUSG00000049103	MGI:106185	chr9:124101949-124113557	CCR2	chemokine (C-C motif) receptor 2	protein coding gene	Ccr2	14.6069	4.0767	-1.84117	-3.82743	5e-05	0.000421341											ENSMUSG00000034993.7	ENSMUSG00000034993	MGI:1349450	chr11:101458744-101466230	VAT1	vesicle amine transport 1	protein coding gene	Vat1	82.5466	159.727	0.952329	2.96096	5e-05	0.000421341
ENSMUSG00000086075.1	ENSMUSG00000086075	MGI:3783171	chr5:117389138-117393498	GM15728	predicted gene 15728	lncRNA gene	Gm15728	4.89618	1.36964	-1.83786	-3.04928	5e-05	0.000421341											ENSMUSG00000041000.8	ENSMUSG00000041000	MGI:1914775	chr4:128883587-128911328	TRIM62	tripartite motif-containing 62	protein coding gene	Trim62	1.98029	3.81831	0.947219	1.82895	0.0025	0.0135948
ENSMUSG00000033082.10	ENSMUSG00000033082	MGI:2444151	chr6:129424771-129452000	CLEC1A	C-type lectin domain family 1, member a	protein coding gene	Clec1a	25.064	7.20081	-1.79938	-4.92256	5e-05	0.000421341											ENSMUSG00000031167.16	ENSMUSG00000031167	MGI:1099460	chrX:8138977-8147964	RBM3	RNA binding motif (RNP1, RRM) protein 3	protein coding gene	Rbm3	20.1619	38.8262	0.9454	2.05401	0.0005	0.00336692
ENSMUSG00000053560.4	ENSMUSG00000053560	MGI:104815	chr8:84661330-84662852	IER2	immediate early response 2	protein coding gene	Ier2	398.66	114.975	-1.79383	-5.62972	5e-05	0.000421341											ENSMUSG00000043445.6	ENSMUSG00000043445	MGI:1914328	chr17:24470472-24471591	PGP	phosphoglycolate phosphatase	protein coding gene	Pgp	14.0352	26.8928	0.938172	2.11138	0.0005	0.00336692
ENSMUSG00000053226.6	ENSMUSG00000053226	MGI:1344365	chr8:84815404-84822823	DAND5	DAN domain family member 5, BMP antagonist	protein coding gene	Dand5	7.88234	2.28737	-1.78494	-2.65679	0.00015	0.00115234											ENSMUSG00000023953.8	ENSMUSG00000023953	MGI:1891457	chr17:46172003-46202625	POLH	polymerase (DNA directed), eta (RAD 30 related)	protein coding gene	Polh	3.1808	6.04993	0.927527	1.72563	0.00465	0.0229934
ENSMUSG00000103103.1	ENSMUSG00000103103	MGI:2143268	chr9:108567532-108569174	4833445I07RIK	RIKEN cDNA 4833445I07 gene	lncRNA gene	4833445I07Rik	7.85848	2.28863	-1.77976	-2.32575	0.00045	0.00306791											ENSMUSG00000024761.2	ENSMUSG00000024761	MGI:3644508	chr19:7668286-7668793	GM16437	predicted pseudogene 16437	pseudogene	Gm16437	21.0684	39.9043	0.921463	1.85296	0.0033	0.0172126
ENSMUSG00000003070.6	ENSMUSG00000003070	MGI:102707	chr10:80179481-80190010	EFNA2	ephrin A2	protein coding gene	Efna2	2.19925	0.642931	-1.77428	-1.76486	0.0095	0.0416911											ENSMUSG00000022856.8	ENSMUSG00000022856	MGI:1913914	chr16:21934326-21947552	TMEM41A	transmembrane protein 41a	protein coding gene	Tmem41a	10.9695	20.7174	0.917349	1.83193	0.00195	0.0109969
ENSMUSG00000073478.6	ENSMUSG00000073478	MGI:1925971	chr1:191224453-191226140	D730003I15RIK	RIKEN cDNA D730003I15 gene	lncRNA gene	D730003I15Rik	4.23456	1.25317	-1.75663	-1.74199	0.0064	0.0300218											ENSMUSG00000081021.1	ENSMUSG00000081021	MGI:3652241	chr11:5569683-5689337	GM11964	predicted gene 11964	pseudogene	Gm11964	17.7772	33.5298	0.915413	1.58244	0.0067	0.0311947
ENSMUSG00000048327.6	ENSMUSG00000048327	MGI:1917716	chr2:129246375-129297212	CKAP2L	cytoskeleton associated protein 2-like	protein coding gene	Ckap2l	11.6567	3.45392	-1.75486	-4.13499	5e-05	0.000421341											ENSMUSG00000016427.7	ENSMUSG00000016427	MGI:1929511	chrX:37187587-37191163	NDUFA1	NADH:ubiquinone oxidoreductase subunit A1	protein coding gene	Ndufa1	27.7888	52.248	0.910872	1.60309	0.00675	0.0313886
ENSMUSG00000030469.10	ENSMUSG00000030469	MGI:2444708	chr7:43579609-43593235	ZFP719	zinc finger protein 719	protein coding gene	Zfp719	7.79394	2.32572	-1.74468	-3.68995	5e-05	0.000421341											ENSMUSG00000004788.11	ENSMUSG00000004788	MGI:2145118	chr12:85219480-85226628	EIF2B2	eukaryotic translation initiation factor 2B, subunit 2 beta	protein coding gene	Eif2b2	3.95118	7.42709	0.910516	1.58016	0.00855	0.0382009
ENSMUSG00000005413.7	ENSMUSG00000005413	MGI:96163	chr8:75093590-75100596	HMOX1	heme oxygenase 1	protein coding gene	Hmox1	220.275	66.1716	-1.73502	-5.24601	5e-05	0.000421341											ENSMUSG00000082791.3	ENSMUSG00000082791	MGI:3648108	chr6:117997206-117997992	GM4875	predicted gene 4875	pseudogene	Gm4875	10.331	19.3639	0.906398	1.95021	0.00145	0.00851807
ENSMUSG00000032691.14	ENSMUSG00000032691	MGI:2653833	chr11:59541567-59566956	NLRP3	NLR family, pyrin domain containing 3	protein coding gene	Nlrp3	129.371	38.8718	-1.73471	-5.23839	5e-05	0.000421341											ENSMUSG00000038880.13	ENSMUSG00000038880	MGI:1930188	chr17:24895115-24896289	MRPS34	mitochondrial ribosomal protein S34	protein coding gene	Mrps34	9.28546	17.402	0.906207	1.91865	0.00155	0.00902124
ENSMUSG00000030604.9	ENSMUSG00000030604	MGI:1918413	chr7:27807195-27822916	ZFP626	zinc finger protein 626	protein coding gene	Zfp626	4.71068	1.4172	-1.73289	-1.62964	0.0078	0.0354096											ENSMUSG00000033307.6	ENSMUSG00000033307	MGI:96982	chr10:75859352-75860250	MIF	macrophage migration inhibitory factor (glycosylation-inhibiting factor)	protein coding gene	Mif	27.8072	52.0466	0.904348	1.95846	0.00135	0.00801047
ENSMUSG00000069917.7	ENSMUSG00000069917	MGI:96016	chr11:32296488-32297298	HBA-A2	hemoglobin alpha, adult chain 2	protein coding gene	Hba-a2	15.3387	4.6596	-1.7189	-1.96965	0.00805	0.0363398											ENSMUSG00000010307.7	ENSMUSG00000010307	MGI:1915143	chr7:47050600-47054777	TMEM86A	transmembrane protein 86A	protein coding gene	Tmem86a	22.397	41.8662	0.902476	2.49286	5e-05	0.000421341
ENSMUSG00000018476.7	ENSMUSG00000018476	MGI:2448492	chr11:69398507-69413675	KDM6B	KDM1 lysine (K)-specific demethylase 6B	protein coding gene	Kdm6b	118.328	36.2017	-1.70866	-4.91344	5e-05	0.000421341											ENSMUSG00000037376.14	ENSMUSG00000037376	MGI:1914176	chr2:132804206-132816054	TRMT6	tRNA methyltransferase 6	protein coding gene	Trmt6	3.93485	7.34755	0.900957	2.00025	0.00075	0.00480664
ENSMUSG00000053175.17	ENSMUSG00000053175	MGI:88140	chr7:19808461-19822770	BCL3	B cell leukemia/lymphoma 3	protein coding gene	Bcl3	11.1135	3.40635	-1.70602	-2.8256	5e-05	0.000421341											ENSMUSG00000018599.5	ENSMUSG00000018599	MGI:2144199	chr11:60728397-60732951	MIEF2	mitochondrial elongation factor 2	protein coding gene	Mief2	2.85534	5.32973	0.900401	1.59652	0.00815	0.0367109
ENSMUSG00000040663.8	ENSMUSG00000040663	MGI:1930088	chr19:4214237-4223490	CLCF1	cardiotrophin-like cytokine factor 1	protein coding gene	Clcf1	14.5873	4.49051	-1.69976	-3.30024	5e-05	0.000421341											ENSMUSG00000066842.18	ENSMUSG00000066842	MGI:2685047	chr1:150562523-150993051	HMCN1	hemicentin 1	protein coding gene	Hmcn1	1.33714	2.49497	0.899872	2.39623	5e-05	0.000421341
ENSMUSG00000036931.14	ENSMUSG00000036931	MGI:3041243	chr7:30421731-30428746	NFKBID	nuclear factor of kappa light polypeptide gene enhancer in B cells inhibitor, delta	protein coding gene	Nfkbid	45.5045	14.2071	-1.6794	-4.58277	5e-05	0.000421341											ENSMUSG00000026709.10	ENSMUSG00000026709	MGI:2442510	chr1:161040600-161070658	DARS2	aspartyl-tRNA synthetase 2 (mitochondrial)	protein coding gene	Dars2	2.24114	4.17815	0.898633	1.64357	0.00575	0.0274454
ENSMUSG00000028410.13	ENSMUSG00000028410	MGI:1270129	chr4:40722479-40757923	DNAJA1	DnaJ heat shock protein family (Hsp40) member A1	protein coding gene	Dnaja1	14.017	4.37861	-1.67864	-2.15757	0.00095	0.00590944											ENSMUSG00000024140.9	ENSMUSG00000024140	MGI:109169	chr17:86753906-86833410	EPAS1	endothelial PAS domain protein 1	protein coding gene	Epas1	5.47231	10.1702	0.894134	2.45945	5e-05	0.000421341
ENSMUSG00000003746.15	ENSMUSG00000003746	MGI:104677	chr10:53904787-54075796	MAN1A	mannosidase 1, alpha	protein coding gene	Man1a	10.3082	3.225	-1.67642	-3.05331	5e-05	0.000421341											ENSMUSG00000074280.5	ENSMUSG00000074280	MGI:3645893	chr9:57483912-57484585	GM6166	predicted gene 6166	pseudogene	Gm6166	20.6574	38.3027	0.890787	2.04956	0.0008	0.00508542
ENSMUSG00000044952.5	ENSMUSG00000044952	MGI:3643121	chr7:97332326-97350213	KCTD21	potassium channel tetramerisation domain containing 21	protein coding gene	Kctd21	11.1235	3.52111	-1.65951	-3.56381	5e-05	0.000421341											ENSMUSG00000061360.7	ENSMUSG00000061360	MGI:2156864	chr15:81865318-81871911	PHF5A	PHD finger protein 5A	protein coding gene	Phf5a	17.5383	32.5148	0.89059	1.87154	0.0013	0.00775665
ENSMUSG00000020656.15	ENSMUSG00000020656	MGI:2182540	chr12:24572286-24617391	GRHL1	grainyhead like transcription factor 1	protein coding gene	Grhl1	3.48678	1.11111	-1.6499	-2.47798	0.00035	0.00245686											ENSMUSG00000046341.5	ENSMUSG00000046341	MGI:3651631	chr4:69925629-69926079	GM11223	predicted gene 11223	pseudogene	Gm11223	31.4685	58.314	0.889933	1.91251	0.0033	0.0172126
ENSMUSG00000107944.1	ENSMUSG00000107944	MGI:5690672	chr6:113415318-113419582	GM44280	predicted gene, 44280	unclassified gene	Gm44280	5.2977	1.69169	-1.6469	-2.62574	5e-05	0.000421341											ENSMUSG00000047905.10	ENSMUSG00000047905	MGI:3647296	chr6:67179798-67239710	GM8566	predicted pseudogene 8566	pseudogene	Gm8566	23.4544	43.458	0.889761	1.60236	0.00735	0.0337018
ENSMUSG00000027510.17	ENSMUSG00000027510	MGI:1889294	chr2:173020497-173034734	RBM38	RNA binding motif protein 38	protein coding gene	Rbm38	4.05218	1.31376	-1.625	-1.90241	0.00435	0.0217264											ENSMUSG00000030780.15	ENSMUSG00000030780	MGI:2384572	chr7:128265675-128298170	BC017158	cDNA sequence BC017158	protein coding gene	BC017158	3.85611	7.127	0.886149	1.92867	0.00115	0.00697493
ENSMUSG00000089774.2	ENSMUSG00000089774	MGI:1858226	chr16:92058269-92112227	SLC5A3	solute carrier family 5 (inositol transporters), member 3	protein coding gene	Slc5a3	59.7082	19.4014	-1.62177	-4.61542	5e-05	0.000421341											ENSMUSG00000041859.10	ENSMUSG00000041859	MGI:101845	chr1:20802967-20820312	MCM3	minichromosome maintenance complex component 3	protein coding gene	Mcm3	4.64472	8.58209	0.885737	2.20172	0.0003	0.00214243
ENSMUSG00000026177.11	ENSMUSG00000026177	MGI:1345275	chr1:74375194-74386062	SLC11A1	solute carrier family 11 (proton-coupled divalent metal ion transporters), member 1	protein coding gene	Slc11a1	3.7819	1.22956	-1.62097	-1.96163	0.00345	0.0178689											ENSMUSG00000023015.13	ENSMUSG00000023015	MGI:1349423	chr15:99620495-99651656	RACGAP1	Rac GTPase-activating protein 1	protein coding gene	Racgap1	2.44813	4.50201	0.878888	1.61908	0.00625	0.0294299
ENSMUSG00000044156.14	ENSMUSG00000044156	MGI:2141520	chr6:3457095-3494597	HEPACAM2	HEPACAM family member 2	protein coding gene	Hepacam2	5.06772	1.65467	-1.6148	-2.33636	0.0005	0.00336692											ENSMUSG00000030802.14	ENSMUSG00000030802	MGI:1276121	chr7:127904081-127910221	BCKDK	branched chain ketoacid dehydrogenase kinase	protein coding gene	Bckdk	2.99969	5.49507	0.873327	1.46741	0.01165	0.0493437
ENSMUSG00000105517.1	ENSMUSG00000105517	MGI:5662573	chr3:41002433-41006437	GM42436	predicted gene 42436	unclassified gene	Gm42436	2.86849	0.936694	-1.61464	-1.81699	0.00625	0.0294299											ENSMUSG00000034707.6	ENSMUSG00000034707	MGI:1922862	chr10:121365089-121397245	GNS	glucosamine (N-acetyl)-6-sulfatase	protein coding gene	Gns	114.355	209.353	0.872415	2.5379	5e-05	0.000421341
ENSMUSG00000102533.1	ENSMUSG00000102533	MGI:5610454	chr9:88682931-88686186	GM37226	predicted gene, 37226	unclassified gene	Gm37226	21.0256	6.86588	-1.61463	-4.00806	5e-05	0.000421341											ENSMUSG00000036402.13	ENSMUSG00000036402	MGI:1336171	chr6:66894653-67021350	GNG12	guanine nucleotide binding protein (G protein), gamma 12	protein coding gene	Gng12	6.19041	11.3092	0.869395	1.53161	0.0051	0.0248284
ENSMUSG00000052684.4	ENSMUSG00000052684	MGI:96646	chr4:95049033-95052222	JUN	jun proto-oncogene	protein coding gene	Jun	663.425	216.914	-1.61281	-3.97616	5e-05	0.000421341											ENSMUSG00000032527.13	ENSMUSG00000032527	MGI:1914154	chr9:100982031-101034898	PCCB	propionyl Coenzyme A carboxylase, beta polypeptide	protein coding gene	Pccb	4.51837	8.23025	0.865133	1.78841	0.0029	0.0154288
ENSMUSG00000057191.13	ENSMUSG00000057191	MGI:3043001	chr9:21526175-21545333	AB124611	cDNA sequence AB124611	protein coding gene	AB124611	4.28777	1.42091	-1.59341	-1.83542	0.0056	0.0268461											ENSMUSG00000008036.11	ENSMUSG00000008036	MGI:2141861	chr7:16738409-16749294	AP2S1	adaptor-related protein complex 2, sigma 1 subunit	protein coding gene	Ap2s1	16.5832	30.1835	0.864033	1.92269	0.0008	0.00508542
ENSMUSG00000027962.14	ENSMUSG00000027962	MGI:98926	chr3:116109948-116141016	VCAM1	vascular cell adhesion molecule 1	protein coding gene	Vcam1	4.8412	1.60689	-1.59109	-2.61972	5e-05	0.000421341											ENSMUSG00000032902.1	ENSMUSG00000032902	MGI:106013	chr3:104638667-104658462	SLC16A1	solute carrier family 16 (monocarboxylic acid transporters), member 1	protein coding gene	Slc16a1	6.82896	12.411	0.861886	2.12966	0.00025	0.0018218
ENSMUSG00000104671.1	ENSMUSG00000104671	MGI:5663199	chr3:103071173-103072492	GM43062	predicted gene 43062	lncRNA gene	Gm43062	5.87322	1.9758	-1.57172	-1.87334	0.0041	0.0206602											ENSMUSG00000000876.11	ENSMUSG00000000876	MGI:1891701	chr2:154585757-154603708	PXMP4	peroxisomal membrane protein 4	protein coding gene	Pxmp4	13.1193	23.7696	0.857432	1.77797	0.00165	0.00952474
ENSMUSG00000034394.14	ENSMUSG00000034394	MGI:96787	chr11:4257556-4272514	LIF	leukemia inhibitory factor	protein coding gene	Lif	7.41521	2.50293	-1.56687	-3.34658	5e-05	0.000421341											ENSMUSG00000072572.8	ENSMUSG00000072572	MGI:2684326	chr14:51893609-51896745	SLC39A2	solute carrier family 39 (zinc transporter), member 2	protein coding gene	Slc39a2	18.2102	32.9744	0.856601	2.23605	5e-05	0.000421341
ENSMUSG00000037405.7	ENSMUSG00000037405	MGI:96392	chr9:21015959-21028797	ICAM1	intercellular adhesion molecule 1	protein coding gene	Icam1	77.6208	26.4497	-1.55319	-4.66332	5e-05	0.000421341											ENSMUSG00000036904.5	ENSMUSG00000036904	MGI:108460	chr18:9212855-9216201	FZD8	frizzled class receptor 8	protein coding gene	Fzd8	3.69962	6.68758	0.854107	1.78932	0.00255	0.0138258
ENSMUSG00000030203.17	ENSMUSG00000030203	MGI:1917936	chr6:134715467-134792625	DUSP16	dual specificity phosphatase 16	protein coding gene	Dusp16	72.1679	24.6336	-1.55073	-4.41656	5e-05	0.000421341											ENSMUSG00000058290.3	ENSMUSG00000058290	MGI:2146156	chr15:102296292-102324356	ESPL1	extra spindle pole bodies 1, separase	protein coding gene	Espl1	1.36923	2.472	0.852316	1.72535	0.00355	0.0183071
ENSMUSG00000068262.4	ENSMUSG00000068262	MGI:3647624	chr6:87764995-87766204	GM5879	predicted gene 5879	pseudogene	Gm5879	3.95505	1.35819	-1.54201	-1.83666	0.00425	0.0213029											ENSMUSG00000080875.4	ENSMUSG00000080875	MGI:3643344	chr5:9260934-9261388	GM7332	predicted gene 7332	pseudogene	Gm7332	24.6415	44.4693	0.851718	1.78399	0.0042	0.0210916
ENSMUSG00000083396.1	ENSMUSG00000083396	MGI:3782990	chr7:140807448-140898642	GM15542	predicted gene 15542	pseudogene	Gm15542	68.274	23.5342	-1.53658	-2.48193	5e-05	0.000421341											ENSMUSG00000063382.5	ENSMUSG00000063382	MGI:1933114	chr9:44499135-44510388	BCL9L	B cell CLL/lymphoma 9-like	protein coding gene	Bcl9l	5.18621	9.33465	0.847915	2.44024	5e-05	0.000421341
ENSMUSG00000107215.1	ENSMUSG00000107215	MGI:5663334	chr6:3333193-3346097	GM43197	predicted gene 43197	unclassified gene	Gm43197	6.77971	2.34209	-1.53343	-1.82633	0.00715	0.0329329											ENSMUSG00000032014.5	ENSMUSG00000032014	MGI:94852	chr9:43221277-43239816	OAF	out at first homolog	protein coding gene	Oaf	4.97497	8.93345	0.844529	1.84942	0.00215	0.0119568
ENSMUSG00000048537.15	ENSMUSG00000048537	MGI:2143230	chr9:44673232-44735198	PHLDB1	pleckstrin homology like domain, family B, member 1	protein coding gene	Phldb1	4.72684	1.63651	-1.53025	-3.41515	5e-05	0.000421341											ENSMUSG00000032300.6	ENSMUSG00000032300	MGI:1921461	chr9:57252321-57262599	1700017B05RIK	RIKEN cDNA 1700017B05 gene	protein coding gene	1700017B05Rik	20.2872	36.3939	0.843126	2.60892	5e-05	0.000421341
ENSMUSG00000083261.4	ENSMUSG00000083261	MGI:3646286	chr5:39798213-39799407	GM7816	predicted pseudogene 7816	pseudogene	Gm7816	5.57838	1.94003	-1.52377	-2.0611	0.0027	0.014518											ENSMUSG00000069270.5	ENSMUSG00000069270	MGI:2448287	chr13:23683448-23683924	HIST1H2AC	H2A clustered histone 6	protein coding gene	Hist1h2ac	18.3923	32.971	0.842098	1.52086	0.01135	0.0483071
ENSMUSG00000056656.5	ENSMUSG00000056656	MGI:2444921	chr15:77747798-77755229	APOL8	apolipoprotein L 8	protein coding gene	Apol8	11.009	3.83644	-1.52085	-2.93465	5e-05	0.000421341											ENSMUSG00000026307.12	ENSMUSG00000026307	MGI:1355310	chr1:91297202-91321101	SCLY	selenocysteine lyase	protein coding gene	Scly	2.52218	4.50562	0.837056	1.48912	0.0116	0.0491736
ENSMUSG00000028035.13	ENSMUSG00000028035	MGI:1914285	chr3:152183954-152210083	DNAJB4	DnaJ heat shock protein family (Hsp40) member B4	protein coding gene	Dnajb4	16.2337	5.65893	-1.52039	-3.25831	5e-05	0.000421341											ENSMUSG00000054000.5	ENSMUSG00000054000	MGI:2684283	chr4:93334137-93335511	TUSC1	tumor suppressor candidate 1	protein coding gene	Tusc1	7.20518	12.8448	0.834078	1.77647	0.0025	0.0135948
ENSMUSG00000021423.5	ENSMUSG00000021423	MGI:1321404	chr13:37345344-37419036	LY86	lymphocyte antigen 86	protein coding gene	Ly86	12.9637	4.5264	-1.51805	-2.31848	0.00045	0.00306791											ENSMUSG00000025351.13	ENSMUSG00000025351	MGI:99529	chr10:128908918-128912816	CD63	CD63 antigen	protein coding gene	Cd63	13.9038	24.7827	0.83385	1.67587	0.0058	0.0276445
ENSMUSG00000025150.10	ENSMUSG00000025150	MGI:107200	chr11:120729488-120732114	CBR2	carbonyl reductase 2	protein coding gene	Cbr2	8.81453	3.08468	-1.51476	-2.01435	0.0027	0.014518											ENSMUSG00000015776.12	ENSMUSG00000015776	MGI:98446	chr2:26905261-26910677	MED22	mediator complex subunit 22	protein coding gene	Med22	14.4397	25.7352	0.833699	2.35787	5e-05	0.000421341
ENSMUSG00000020077.14	ENSMUSG00000020077	MGI:97756	chr10:62493832-62527451	SRGN	serglycin	protein coding gene	Srgn	297.141	104.698	-1.50492	-4.3824	5e-05	0.000421341											ENSMUSG00000038068.14	ENSMUSG00000038068	MGI:2384986	chr13:47122719-47247991	RNF144B	ring finger protein 144B	protein coding gene	Rnf144b	9.41382	16.7708	0.833103	2.28784	5e-05	0.000421341
ENSMUSG00000026031.15	ENSMUSG00000026031	MGI:1336166	chr1:58711550-58758884	CFLAR	CASP8 and FADD-like apoptosis regulator	protein coding gene	Cflar	45.6522	16.1589	-1.49835	-4.32627	5e-05	0.000421341											ENSMUSG00000000359.3	ENSMUSG00000000359	MGI:1097696	chr2:152626950-152635194	REM1	rad and gem related GTP binding protein 1	protein coding gene	Rem1	5.48116	9.76138	0.832603	1.7032	0.005	0.0244196
ENSMUSG00000024769.7	ENSMUSG00000024769	MGI:2652845	chr19:6306455-6325652	CDC42BPG	CDC42 binding protein kinase gamma (DMPK-like)	protein coding gene	Cdc42bpg	4.50229	1.60295	-1.48993	-3.5086	5e-05	0.000421341											ENSMUSG00000002870.8	ENSMUSG00000002870	MGI:105380	chr6:88883473-88898780	MCM2	minichromosome maintenance complex component 2	protein coding gene	Mcm2	2.88675	5.13808	0.831782	1.84357	0.00145	0.00851807
ENSMUSG00000028689.14	ENSMUSG00000028689	MGI:1915644	chr4:116708508-116715104	CCDC163	coiled-coil domain containing 163	protein coding gene	Ccdc163	2.70676	0.969202	-1.4817	-1.39558	0.0108	0.0463632											ENSMUSG00000079445.3	ENSMUSG00000079445	MGI:2384394	chr1:86303194-86307305	B3GNT7	UDP-GlcNAc:betaGal beta-1,3-N-acetylglucosaminyltransferase 7	protein coding gene	B3gnt7	51.1684	91.0497	0.831402	2.53224	5e-05	0.000421341
ENSMUSG00000024843.15	ENSMUSG00000024843	MGI:107760	chr19:3767420-3894369	CHKA	choline kinase alpha	protein coding gene	Chka	42.673	15.6232	-1.44963	-2.17432	0.0043	0.0215175											ENSMUSG00000035969.15	ENSMUSG00000035969	MGI:2140371	chr4:43381978-43429134	RUSC2	RUN and SH3 domain containing 2	protein coding gene	Rusc2	6.0866	10.8211	0.830136	2.38479	5e-05	0.000421341
ENSMUSG00000015656.16	ENSMUSG00000015656	MGI:105384	chr9:40800983-40805200	HSPA8	heat shock protein 8	protein coding gene	Hspa8	469.926	172.496	-1.44587	-1.87896	0.00245	0.0133625											ENSMUSG00000024007.14	ENSMUSG00000024007	MGI:1916066	chr17:29250802-29264158	PPIL1	peptidylprolyl isomerase (cyclophilin)-like 1	protein coding gene	Ppil1	5.01183	8.90267	0.828901	1.484	0.0107	0.0460041
ENSMUSG00000108353.1	ENSMUSG00000108353	MGI:5753781	chr7:127989707-127996598	GM45205	predicted gene 45205	unclassified gene	Gm45205	11.0453	4.05947	-1.44407	-1.80298	0.0078	0.0354096											ENSMUSG00000024781.15	ENSMUSG00000024781	MGI:96789	chr19:34492317-34527474	LIPA	lysosomal acid lipase A	protein coding gene	Lipa	176.444	313.248	0.828091	2.45548	0.0001	0.000798739
ENSMUSG00000030156.5	ENSMUSG00000030156	MGI:88343	chr6:129267324-129275436	CD69	CD69 antigen	protein coding gene	Cd69	26.1739	9.63045	-1.44245	-3.37631	5e-05	0.000421341											ENSMUSG00000015750.15	ENSMUSG00000015750	MGI:2385110	chr3:95893968-95904691	APH1A	aph1 homolog A, gamma secretase subunit	protein coding gene	Aph1a	4.61313	8.17485	0.825446	1.66323	0.00485	0.0238096
ENSMUSG00000106959.1	ENSMUSG00000106959	MGI:5662685	chr6:28233080-28237013	GM42548	predicted gene 42548	unclassified gene	Gm42548	6.73836	2.48784	-1.4375	-2.536	0.00025	0.0018218											ENSMUSG00000030978.10	ENSMUSG00000030978	MGI:98180	chr7:102441694-102469771	RRM1	ribonucleotide reductase M1	protein coding gene	Rrm1	2.54532	4.5099	0.825247	1.63113	0.00805	0.0363398
ENSMUSG00000031762.6	ENSMUSG00000031762	MGI:97172	chr8:94172617-94173567	MT2	metallothionein 2	protein coding gene	Mt2	58.7646	21.7525	-1.43377	-2.59556	0.0002	0.00149248											ENSMUSG00000026245.16	ENSMUSG00000026245	MGI:1346035	chr1:78310344-78488897	FARSB	phenylalanyl-tRNA synthetase, beta subunit	protein coding gene	Farsb	9.53298	16.8784	0.824175	1.88883	0.00105	0.00644413
ENSMUSG00000038695.13	ENSMUSG00000038695	MGI:1913374	chr7:44467979-44471662	JOSD2	Josephin domain containing 2	protein coding gene	Josd2	6.55771	2.43392	-1.42991	-1.26254	0.0067	0.0311947											ENSMUSG00000026781.15	ENSMUSG00000026781	MGI:1921409	chr2:23068167-23114510	ACBD5	acyl-Coenzyme A binding domain containing 5	protein coding gene	Acbd5	10.0844	17.8006	0.819805	2.32322	5e-05	0.000421341
ENSMUSG00000078956.3	ENSMUSG00000078956	MGI:3650696	chr2:160568378-160619971	GM14221	predicted gene 14221	lncRNA gene	Gm14221	30.3244	11.2586	-1.42945	-3.34571	5e-05	0.000421341											ENSMUSG00000079298.9	ENSMUSG00000079298	MGI:107539	chr6:128778484-128826331	KLRB1B	killer cell lectin-like receptor subfamily B member 1B	protein coding gene	Klrb1b	7.32752	12.9005	0.816036	1.57155	0.0047	0.0232018
ENSMUSG00000030760.14	ENSMUSG00000030760	MGI:1913440	chr7:98206388-98321208	ACER3	alkaline ceramidase 3	protein coding gene	Acer3	2.91763	1.08405	-1.42837	-1.79447	0.00875	0.038939											ENSMUSG00000041075.8	ENSMUSG00000041075	MGI:108570	chr1:59482423-59486955	FZD7	frizzled class receptor 7	protein coding gene	Fzd7	16.2472	28.5874	0.81519	2.47769	5e-05	0.000421341
ENSMUSG00000020275.9	ENSMUSG00000020275	MGI:97897	chr11:23736846-23770970	REL	reticuloendotheliosis oncogene	protein coding gene	Rel	79.5582	29.8598	-1.41381	-4.43758	5e-05	0.000421341											ENSMUSG00000088529.1	ENSMUSG00000088529	MGI:5455860	chr11:117076789-117078955	GM26083	predicted gene, 26083	snoRNA gene	Gm26083	2424.37	4264.11	0.814634	2.1147	0.0013	0.00775665
ENSMUSG00000004880.11	ENSMUSG00000004880	MGI:2138281	chr1:181815334-181842379	LBR	lamin B receptor	protein coding gene	Lbr	6.41748	2.4138	-1.4107	-2.60148	0.00015	0.00115234											ENSMUSG00000027322.11	ENSMUSG00000027322	MGI:99668	chr2:131069219-131086765	SIGLEC1	sialic acid binding Ig-like lectin 1, sialoadhesin	protein coding gene	Siglec1	83.8584	147.494	0.814628	2.32331	5e-05	0.000421341
ENSMUSG00000036949.16	ENSMUSG00000036949	MGI:2139274	chr2:14388315-14494977	SLC39A12	solute carrier family 39 (zinc transporter), member 12	protein coding gene	Slc39a12	5.60882	2.11601	-1.40635	-2.37092	0.0002	0.00149248											ENSMUSG00000022235.14	ENSMUSG00000022235	MGI:1916824	chr15:31568904-31590119	CMBL	carboxymethylenebutenolidase-like (Pseudomonas)	protein coding gene	Cmbl	13.261	23.2778	0.811767	1.76965	0.00315	0.0165457
ENSMUSG00000038179.13	ENSMUSG00000038179	MGI:1922595	chr1:171632402-171653035	SLAMF7	SLAM family member 7	protein coding gene	Slamf7	4.59384	1.73351	-1.40601	-1.67109	0.00505	0.0246232											ENSMUSG00000031004.8	ENSMUSG00000031004	MGI:106035	chr7:135689783-135716361	MKI67	antigen identified by monoclonal antibody Ki 67	protein coding gene	Mki67	6.86978	12.0448	0.81007	2.48531	5e-05	0.000421341
ENSMUSG00000026857.9	ENSMUSG00000026857	MGI:1913867	chr2:30807825-30823033	NTMT1	N-terminal Xaa-Pro-Lys N-methyltransferase 1	protein coding gene	Ntmt1	3.61068	1.36824	-1.39995	-1.76602	0.00725	0.0333172											ENSMUSG00000034744.13	ENSMUSG00000034744	MGI:1860418	chr6:83794981-83803420	NAGK	N-acetylglucosamine kinase	protein coding gene	Nagk	5.41727	9.46888	0.805627	1.55275	0.0089	0.0394984
ENSMUSG00000074305.9	ENSMUSG00000074305	MGI:2442366	chr9:56201125-56418067	PEAK1	pseudopodium-enriched atypical kinase 1	protein coding gene	Peak1	2.79255	1.05844	-1.39964	-2.71132	5e-05	0.000421341											ENSMUSG00000021775.10	ENSMUSG00000021775	MGI:2449205	chr14:18204053-18239127	NR1D2	nuclear receptor subfamily 1, group D, member 2	protein coding gene	Nr1d2	6.24739	10.911	0.804458	2.03294	0.00095	0.00590944
ENSMUSG00000015745.9	ENSMUSG00000015745	MGI:1914470	chr3:95988428-95996001	PLEKHO1	pleckstrin homology domain containing, family O member 1	protein coding gene	Plekho1	4.80362	1.82991	-1.39235	-2.33183	0.0007	0.00452555											ENSMUSG00000035168.16	ENSMUSG00000035168	MGI:1914110	chr2:59612041-59846149	TANC1	tetratricopeptide repeat, ankyrin repeat and coiled-coil containing 1	protein coding gene	Tanc1	1.38473	2.41683	0.803508	1.76626	0.00245	0.0133625
ENSMUSG00000027339.15	ENSMUSG00000027339	MGI:2442060	chr2:131989414-132030202	RASSF2	Ras association (RalGDS/AF-6) domain family member 2	protein coding gene	Rassf2	7.89303	3.00988	-1.39087	-3.22193	5e-05	0.000421341											ENSMUSG00000022512.2	ENSMUSG00000022512	MGI:1276109	chr16:26356641-26371841	CLDN1	claudin 1	protein coding gene	Cldn1	12.9991	22.6759	0.802747	2.06551	0.00075	0.00480664
ENSMUSG00000109864.1	ENSMUSG00000109864	MGI:1913591	chr10:82859205-82897724	EID3	EP300 interacting inhibitor of differentiation 3	protein coding gene	Eid3	53.8211	20.6077	-1.38499	-1.60741	0.0118	0.0498661											ENSMUSG00000057667.7	ENSMUSG00000057667	MGI:2678952	chr7:19504485-19508367	BLOC1S3	biogenesis of lysosomal organelles complex-1, subunit 3	protein coding gene	Bloc1s3	4.5979	8.00632	0.800165	1.685	0.0036	0.0185207
ENSMUSG00000029385.14	ENSMUSG00000029385	MGI:1095734	chr5:93267256-93276231	CCNG2	cyclin G2	protein coding gene	Ccng2	24.2515	9.29742	-1.38317	-3.45962	5e-05	0.000421341											ENSMUSG00000059089.4	ENSMUSG00000059089	MGI:2179523	chr1:171018919-171029761	FCGR4	Fc receptor, IgG, low affinity IV	protein coding gene	Fcgr4	30.2512	52.6227	0.798694	2.22201	0.00045	0.00306791
ENSMUSG00000102151.1	ENSMUSG00000102151	MGI:5610700	chr14:61598225-61682373	GM37472	predicted gene, 37472	unclassified gene	Gm37472	26.2451	10.1158	-1.37544	-2.46383	5e-05	0.000421341											ENSMUSG00000026610.13	ENSMUSG00000026610	MGI:1347056	chr1:187609028-188214885	ESRRG	estrogen-related receptor gamma	protein coding gene	Esrrg	3.12687	5.43732	0.798175	1.71264	0.00305	0.0160976
ENSMUSG00000103439.1	ENSMUSG00000103439	MGI:3645821	chr12:115244184-115244553	GM7019	predicted pseudogene 7019	pseudogene	Gm7019	49.9215	19.2426	-1.37536	-1.83545	0.0052	0.0252266											ENSMUSG00000026142.15	ENSMUSG00000026142	MGI:1924117	chr1:82316451-82445366	RHBDD1	rhomboid domain containing 1	protein coding gene	Rhbdd1	6.10867	10.621	0.797989	1.97946	0.00095	0.00590944
ENSMUSG00000021127.6	ENSMUSG00000021127	MGI:107946	chr12:80107759-80113013	ZFP36L1	zinc finger protein 36, C3H type-like 1	protein coding gene	Zfp36l1	58.5215	22.5972	-1.37282	-3.83245	5e-05	0.000421341											ENSMUSG00000051256.10	ENSMUSG00000051256	MGI:1915017	chr6:113442568-113448229	JAGN1	jagunal homolog 1	protein coding gene	Jagn1	11.6932	20.3165	0.796984	1.67721	0.0043	0.0215175
ENSMUSG00000105449.1	ENSMUSG00000105449	MGI:5663516	chr3:135428162-135435888	GM43379	predicted gene 43379	unclassified gene	Gm43379	3.03975	1.17646	-1.36951	-2.45613	0.0001	0.000798739											ENSMUSG00000047423.9	ENSMUSG00000047423	MGI:2147598	chr19:5425156-5427313	AI837181	expressed sequence AI837181	protein coding gene	AI837181	9.69269	16.8295	0.796024	1.78949	0.00315	0.0165457
ENSMUSG00000041754.5	ENSMUSG00000041754	MGI:1930003	chr17:48247776-48258841	TREM3	triggering receptor expressed on myeloid cells 3	protein coding gene	Trem3	8.91803	3.46052	-1.36574	-1.76497	0.0053	0.0256349											ENSMUSG00000022673.4	ENSMUSG00000022673	MGI:103199	chr16:15623896-15637400	MCM4	minichromosome maintenance complex component 4	protein coding gene	Mcm4	6.84028	11.8689	0.795061	2.08433	0.00035	0.00245686
ENSMUSG00000037447.16	ENSMUSG00000037447	MGI:2443039	chr1:36307753-36324029	ARID5A	AT rich interactive domain 5A (MRF1-like)	protein coding gene	Arid5a	4.92794	1.92895	-1.35317	-2.72056	5e-05	0.000421341											ENSMUSG00000032046.15	ENSMUSG00000032046	MGI:1923442	chr2:150832492-150904741	ABHD12	abhydrolase domain containing 12	protein coding gene	Abhd12	143.012	248.13	0.794961	2.40198	0.00015	0.00115234
ENSMUSG00000108046.1	ENSMUSG00000108046	MGI:5690316	chr6:15811322-15813058	GM43924	predicted gene, 43924	unclassified gene	Gm43924	9.681	3.79564	-1.35081	-2.02613	0.0033	0.0172126											ENSMUSG00000035268.14	ENSMUSG00000035268	MGI:1343086	chr2:163658385-163726158	PKIG	protein kinase inhibitor, gamma	protein coding gene	Pkig	16.6445	28.8505	0.79355	1.99059	0.0009	0.00563591
ENSMUSG00000024063.12	ENSMUSG00000024063	MGI:1925139	chr17:72918304-72941942	LBH	limb-bud and heart	protein coding gene	Lbh	7.11786	2.80563	-1.34312	-2.57907	0.0001	0.000798739											ENSMUSG00000035049.3	ENSMUSG00000035049	MGI:2147437	chr19:41862851-41896153	RRP12	ribosomal RNA processing 12 homolog (S. cerevisiae)	protein coding gene	Rrp12	1.47896	2.55884	0.790905	1.53791	0.0099	0.0431407
ENSMUSG00000000489.6	ENSMUSG00000000489	MGI:97528	chr15:79995899-80014808	PDGFB	platelet derived growth factor, B polypeptide	protein coding gene	Pdgfb	2.77199	1.09297	-1.34267	-1.7712	0.0049	0.0240098											ENSMUSG00000024220.13	ENSMUSG00000024220	MGI:2687278	chr17:28177338-28205886	ZFP523	zinc finger protein 523	protein coding gene	Zfp523	1.95024	3.37273	0.790266	1.52908	0.00945	0.0415059
ENSMUSG00000024174.8	ENSMUSG00000024174	MGI:1920086	chr17:55652024-55712628	POT1B	protection of telomeres 1B	protein coding gene	Pot1b	4.23697	1.6731	-1.34051	-2.43621	0.0001	0.000798739											ENSMUSG00000023004.8	ENSMUSG00000023004	MGI:107804	chr15:98931424-98934565	TUBA1B	tubulin, alpha 1B	protein coding gene	Tuba1b	101.137	174.677	0.788381	2.44811	5e-05	0.000421341
ENSMUSG00000107019.1	ENSMUSG00000107019	MGI:5663819	chr5:93176969-93179059	GM43682	predicted gene 43682	unclassified gene	Gm43682	19.9131	7.88484	-1.33656	-2.9516	5e-05	0.000421341											ENSMUSG00000028111.4	ENSMUSG00000028111	MGI:107823	chr3:95499255-95509362	CTSK	cathepsin K	protein coding gene	Ctsk	68.0474	117.41	0.786945	2.42708	5e-05	0.000421341
ENSMUSG00000060860.8	ENSMUSG00000060860	MGI:1925141	chr7:4808013-4812590	UBE2S	ubiquitin-conjugating enzyme E2S	protein coding gene	Ube2s	5.19851	2.07435	-1.32544	-1.72749	0.0068	0.0315861											ENSMUSG00000036850.4	ENSMUSG00000036850	MGI:1333816	chr2:24974116-24975098	MRPL41	mitochondrial ribosomal protein L41	protein coding gene	Mrpl41	15.7885	27.2143	0.785487	1.55799	0.00765	0.0348394
ENSMUSG00000045092.8	ENSMUSG00000045092	MGI:1096355	chr3:115710432-115715072	S1PR1	sphingosine-1-phosphate receptor 1	protein coding gene	S1pr1	2.40506	0.960361	-1.32443	-1.68547	0.00625	0.0294299											ENSMUSG00000042558.16	ENSMUSG00000042558	MGI:2140364	chr4:126316046-126321703	ADPRHL2	ADP-ribosylhydrolase like 2	protein coding gene	Adprhl2	7.70879	13.28	0.784675	1.77643	0.00265	0.0142886
ENSMUSG00000047180.8	ENSMUSG00000047180	MGI:2429944	chr1:36264596-36274679	NEURL3	neuralized E3 ubiquitin protein ligase 3	protein coding gene	Neurl3	30.5265	12.2074	-1.3223	-2.99044	5e-05	0.000421341											ENSMUSG00000020538.15	ENSMUSG00000020538	MGI:107606	chr11:60105012-60220604	SREBF1	sterol regulatory element binding transcription factor 1	protein coding gene	Srebf1	21.2445	36.5962	0.784607	2.00792	0.00065	0.00424086
ENSMUSG00000020137.4	ENSMUSG00000020137	MGI:1914066	chr10:115369965-115384435	THAP2	THAP domain containing, apoptosis associated protein 2	protein coding gene	Thap2	3.02599	1.2143	-1.31728	-1.68338	0.0088	0.0391256											ENSMUSG00000094377.1	ENSMUSG00000094377	MGI:5454184	chr5:115490253-115490394	GM24407	predicted gene, 24407	snRNA gene	Gm24407	11924.7	20476.6	0.780025	2.19438	0.00055	0.00366046
ENSMUSG00000106149.1	ENSMUSG00000106149	MGI:5663567	chr3:135584654-135691546	GM43430	predicted gene 43430	unclassified gene	Gm43430	27.7012	11.1466	-1.31334	-2.00732	0.00065	0.00424086											ENSMUSG00000021226.7	ENSMUSG00000021226	MGI:2159605	chr12:83987860-83993873	ACOT2	acyl-CoA thioesterase 2	protein coding gene	Acot2	14.3074	24.5531	0.779142	2.06907	0.00025	0.0018218
ENSMUSG00000022901.13	ENSMUSG00000022901	MGI:101773	chr16:36603868-36666077	CD86	CD86 antigen	protein coding gene	Cd86	11.9367	4.80427	-1.31301	-2.92445	5e-05	0.000421341											ENSMUSG00000038393.14	ENSMUSG00000038393	MGI:1889549	chr3:96555787-96566801	TXNIP	thioredoxin interacting protein	protein coding gene	Txnip	186.861	320.55	0.77858	2.21525	0.0003	0.00214243
ENSMUSG00000037185.8	ENSMUSG00000037185	MGI:1921377	chr15:101349570-101370125	KRT80	keratin 80	protein coding gene	Krt80	4.2294	1.70594	-1.30989	-2.2476	0.00045	0.00306791											ENSMUSG00000099858.1	ENSMUSG00000099858	MGI:3647244	chr1:153619603-153620673	GM6652	predicted gene 6652	pseudogene	Gm6652	9.49098	16.2702	0.777601	1.55934	0.00885	0.0393127
ENSMUSG00000050921.12	ENSMUSG00000050921	MGI:1926076	chrX:107089233-107104974	P2RY10	purinergic receptor P2Y, G-protein coupled 10	protein coding gene	P2ry10	6.73004	2.72354	-1.30513	-2.06083	0.0011	0.00671071											ENSMUSG00000050530.14	ENSMUSG00000050530	MGI:2442917	chr2:3114223-3227806	FAM171A1	family with sequence similarity 171, member A1	protein coding gene	Fam171a1	3.87086	6.62159	0.774525	1.87909	0.00195	0.0109969
ENSMUSG00000014905.3	ENSMUSG00000014905	MGI:1351618	chr12:44205896-44210068	DNAJB9	DnaJ heat shock protein family (Hsp40) member B9	protein coding gene	Dnajb9	262.881	106.543	-1.30298	-4.03837	5e-05	0.000421341											ENSMUSG00000031227.8	ENSMUSG00000031227	MGI:2148149	chrX:105120377-105123927	MAGEE1	melanoma antigen, family E, 1	protein coding gene	Magee1	5.77429	9.86078	0.772058	1.87804	0.00195	0.0109969
ENSMUSG00000027397.14	ENSMUSG00000027397	MGI:108392	chr2:129197251-129235604	SLC20A1	solute carrier family 20, member 1	protein coding gene	Slc20a1	31.9646	12.9814	-1.30003	-3.49228	5e-05	0.000421341											ENSMUSG00000045362.8	ENSMUSG00000045362	MGI:2651928	chr7:143607658-143685872	TNFRSF26	tumor necrosis factor receptor superfamily, member 26	protein coding gene	Tnfrsf26	14.1931	24.1503	0.766849	1.55804	0.0082	0.0368991
ENSMUSG00000074024.5	ENSMUSG00000074024	MGI:1915436	chr7:92734165-92741459	4632427E13RIK	RIKEN cDNA 4632427E13 gene	lncRNA gene	4632427E13Rik	4.14894	1.68912	-1.29647	-2.54099	0.0003	0.00214243											ENSMUSG00000107369.1	ENSMUSG00000107369	MGI:3648223	chr5:116632907-116633564	GSTM2-PS1	glutathione S-transferase mu 2 (muscle), pseudogene 1	pseudogene	Gstm2-ps1	13.2367	22.4894	0.764703	1.51938	0.00905	0.0400379
ENSMUSG00000023947.7	ENSMUSG00000023947	MGI:1194908	chr17:45555715-45563169	NFKBIE	nuclear factor of kappa light polypeptide gene enhancer in B cells inhibitor, epsilon	protein coding gene	Nfkbie	33.0515	13.4718	-1.29478	-3.62107	5e-05	0.000421341											ENSMUSG00000072601.4	ENSMUSG00000072601	MGI:108021	chr14:43818764-43875517	EAR1	eosinophil-associated, ribonuclease A family, member 1	protein coding gene	Ear1	602.572	1023.53	0.76435	2.3424	5e-05	0.000421341
ENSMUSG00000078122.4	ENSMUSG00000078122	MGI:3641813	chrX:96239925-96243636	F630028O10RIK	RIKEN cDNA F630028O10 gene	lncRNA gene	F630028O10Rik	5.40367	2.20396	-1.29384	-1.96054	0.0027	0.014518											ENSMUSG00000061536.12	ENSMUSG00000061536	MGI:2447871	chr9:121680046-121705465	SEC22C	SEC22 homolog C, vesicle trafficking protein	protein coding gene	Sec22c	3.15919	5.3657	0.764215	1.57441	0.0089	0.0394984
ENSMUSG00000021270.13	ENSMUSG00000021270	MGI:96250	chr12:110690604-110696395	HSP90AA1	heat shock protein 90, alpha (cytosolic), class A member 1	protein coding gene	Hsp90aa1	122.78	50.3411	-1.28627	-3.74485	5e-05	0.000421341											ENSMUSG00000055745.4	ENSMUSG00000055745	MGI:2675858	chr15:84553397-84557823	LDOC1L	retrotransposon Gag like 6	protein coding gene	Ldoc1l	3.1688	5.38113	0.763971	1.69461	0.0037	0.0189527
ENSMUSG00000032375.15	ENSMUSG00000032375	MGI:3522097	chr9:66775201-66795490	APH1B	aph1 homolog B, gamma secretase subunit	protein coding gene	Aph1b	4.90633	2.01245	-1.28569	-2.05188	0.00035	0.00245686											ENSMUSG00000036611.5	ENSMUSG00000036611	MGI:1914734	chr9:25481546-25604110	EEPD1	endonuclease/exonuclease/phosphatase family domain containing 1	protein coding gene	Eepd1	24.2527	41.0179	0.758107	2.3132	5e-05	0.000421341
ENSMUSG00000083899.2	ENSMUSG00000083899	MGI:3649810	chr11:77216286-77460220	GM12346	predicted gene 12346	pseudogene	Gm12346	102.226	41.981	-1.28395	-1.96653	0.00145	0.00851807											ENSMUSG00000039813.14	ENSMUSG00000039813	MGI:2652885	chr4:46604389-46650209	TBC1D2	TBC1 domain family, member 2	protein coding gene	Tbc1d2	9.84883	16.6557	0.757993	2.06268	0.0008	0.00508542
ENSMUSG00000030144.4	ENSMUSG00000030144	MGI:1298389	chr6:123262116-123275265	CLEC4D	C-type lectin domain family 4, member d	protein coding gene	Clec4d	8.25557	3.39419	-1.2823	-1.91862	0.0023	0.0126632											ENSMUSG00000026433.13	ENSMUSG00000026433	MGI:2385107	chr1:131867223-131872887	RAB29	RAB29, member RAS oncogene family	protein coding gene	Rab29	8.30018	14.0295	0.757248	1.55736	0.0071	0.0327451
ENSMUSG00000025225.14	ENSMUSG00000025225	MGI:1099800	chr19:46304736-46327156	NFKB2	nuclear factor of kappa light polypeptide gene enhancer in B cells 2, p49/p100	protein coding gene	Nfkb2	9.10447	3.74845	-1.28028	-3.01992	5e-05	0.000421341											ENSMUSG00000007659.18	ENSMUSG00000007659	MGI:88139	chr2:152780667-152831728	BCL2L1	BCL2-like 1	protein coding gene	Bcl2l1	19.1718	32.4012	0.757058	2.09812	0.0001	0.000798739
ENSMUSG00000096233.1	ENSMUSG00000096233	MGI:3652104	chr4:145837218-145837998	GM13238	predicted gene 13238	pseudogene	Gm13238	5.72071	2.36416	-1.27487	-1.65503	0.0072	0.0331244											ENSMUSG00000067071.8	ENSMUSG00000067071	MGI:1859852	chr1:91411482-91413222	HES6	hairy and enhancer of split 6	protein coding gene	Hes6	11.373	19.2181	0.75685	1.72868	0.00375	0.0191672
ENSMUSG00000020941.7	ENSMUSG00000020941	MGI:1858204	chr11:103219761-103267745	MAP3K14	mitogen-activated protein kinase kinase kinase 14	protein coding gene	Map3k14	6.98958	2.91867	-1.2599	-3.15507	5e-05	0.000421341											ENSMUSG00000019433.8	ENSMUSG00000019433	MGI:1926252	chr8:83652677-83664788	GIPC1	GIPC PDZ domain containing family, member 1	protein coding gene	Gipc1	5.9914	10.1242	0.756845	1.60606	0.00585	0.0278466
ENSMUSG00000028967.10	ENSMUSG00000028967	MGI:1921405	chr4:150825732-150868892	ERRFI1	ERBB receptor feedback inhibitor 1	protein coding gene	Errfi1	23.2119	9.70328	-1.25832	-3.35326	5e-05	0.000421341											ENSMUSG00000026893.4	ENSMUSG00000026893	MGI:1918521	chr2:62664284-63184287	GCA	grancalcin	protein coding gene	Gca	5.60418	9.46313	0.755815	1.57857	0.0076	0.0346527
ENSMUSG00000021886.6	ENSMUSG00000021886	MGI:108031	chr12:98268634-98276624	GPR65	G-protein coupled receptor 65	protein coding gene	Gpr65	8.52155	3.57597	-1.25278	-2.20472	0.00055	0.00366046											ENSMUSG00000050271.12	ENSMUSG00000050271	MGI:1196223	chr8:36094827-36147787	D8ERTD82E	PEAK1 related kinase activating pseudokinase 1	protein coding gene	D8Ertd82e	9.2316	15.5766	0.75473	2.25262	5e-05	0.000421341
ENSMUSG00000082896.1	ENSMUSG00000082896	MGI:3645252	chr3:18008805-18010996	GM5844	predicted gene 5844	pseudogene	Gm5844	15.5548	6.54232	-1.24949	-3.29128	5e-05	0.000421341											ENSMUSG00000031803.7	ENSMUSG00000031803	MGI:2152535	chr8:71691718-71701800	B3GNT3	UDP-GlcNAc:betaGal beta-1,3-N-acetylglucosaminyltransferase 3	protein coding gene	B3gnt3	8.19744	13.8251	0.754047	1.71244	0.0039	0.0198148
ENSMUSG00000094870.7	ENSMUSG00000094870	MGI:1919715	chr13:119765186-119790805	ZFP131	zinc finger protein 131	protein coding gene	Zfp131	26.9863	11.4105	-1.24186	-3.56724	5e-05	0.000421341											ENSMUSG00000028898.15	ENSMUSG00000028898	MGI:1919037	chr4:132311762-132329538	TRNAU1AP	tRNA selenocysteine 1 associated protein 1	protein coding gene	Trnau1ap	8.8573	14.9212	0.752423	1.57785	0.00695	0.0321733
ENSMUSG00000032515.7	ENSMUSG00000032515	MGI:2387989	chr9:119894894-120068283	CSRNP1	cysteine-serine-rich nuclear protein 1	protein coding gene	Csrnp1	135.092	57.2578	-1.2384	-3.39928	5e-05	0.000421341											ENSMUSG00000038181.16	ENSMUSG00000038181	MGI:1917522	chr5:24586740-24624411	CHPF2	chondroitin polymerizing factor 2	protein coding gene	Chpf2	7.07756	11.9225	0.752362	1.95576	0.00095	0.00590944
ENSMUSG00000024521.7	ENSMUSG00000024521	MGI:1930146	chr18:66458603-66465550	PMAIP1	phorbol-12-myristate-13-acetate-induced protein 1	protein coding gene	Pmaip1	27.9242	11.8602	-1.23539	-3.21083	5e-05	0.000421341											ENSMUSG00000021947.10	ENSMUSG00000021947	MGI:1915881	chr14:57275033-57398483	CRYL1	crystallin, lambda 1	protein coding gene	Cryl1	9.04075	15.2171	0.751181	1.71747	0.00325	0.0169893
ENSMUSG00000025044.16	ENSMUSG00000025044	MGI:98257	chr8:39581684-39642673	MSR1	macrophage scavenger receptor 1	protein coding gene	Msr1	4.3162	1.84472	-1.22636	-2.05554	0.00205	0.0114772											ENSMUSG00000056234.14	ENSMUSG00000056234	MGI:1350932	chr14:32159864-32179855	NCOA4	nuclear receptor coactivator 4	protein coding gene	Ncoa4	42.7674	71.8091	0.747655	2.32393	0.0001	0.000798739
ENSMUSG00000035004.3	ENSMUSG00000035004	MGI:1891393	chr7:121033251-121076835	IGSF6	immunoglobulin superfamily, member 6	protein coding gene	Igsf6	58.3739	25.2609	-1.20842	-3.12655	5e-05	0.000421341											ENSMUSG00000039202.12	ENSMUSG00000039202	MGI:1914344	chr7:79273198-79365508	ABHD2	abhydrolase domain containing 2	protein coding gene	Abhd2	25.2743	42.4294	0.747394	2.32042	5e-05	0.000421341
ENSMUSG00000106678.1	ENSMUSG00000106678	MGI:5663594	chr5:34487313-34489722	GM43457	predicted gene 43457	unclassified gene	Gm43457	4.73718	2.07613	-1.19013	-1.83437	0.00275	0.0147482											ENSMUSG00000024742.15	ENSMUSG00000024742	MGI:102779	chr19:10198367-10207824	FEN1	flap structure specific endonuclease 1	protein coding gene	Fen1	7.24237	12.1327	0.744371	1.80875	0.00165	0.00952474
ENSMUSG00000050533.3	ENSMUSG00000050533	MGI:3704215	chr3:39358305-39358903	GM9845	predicted pseudogene 9845	pseudogene	Gm9845	97.9135	43.0296	-1.18618	-2.93597	5e-05	0.000421341											ENSMUSG00000039081.9	ENSMUSG00000039081	MGI:1353644	chr14:21983961-21989601	ZFP503	zinc finger protein 503	protein coding gene	Zfp503	3.1602	5.2906	0.743415	1.63404	0.00605	0.0286447
ENSMUSG00000030595.15	ENSMUSG00000030595	MGI:104752	chr7:28756173-28766640	NFKBIB	nuclear factor of kappa light polypeptide gene enhancer in B cells inhibitor, beta	protein coding gene	Nfkbib	38.5997	17.0065	-1.1825	-3.12888	5e-05	0.000421341											ENSMUSG00000072812.4	ENSMUSG00000072812	MGI:2144831	chr12:112772433-112775254	AHNAK2	AHNAK nucleoprotein 2	protein coding gene	Ahnak2	14.459	24.1356	0.739199	2.20002	0.0001	0.000798739
ENSMUSG00000044468.14	ENSMUSG00000044468	MGI:1921895	chr3:100468056-100489324	FAM46C	terminal nucleotidyltransferase 5C	protein coding gene	Fam46c	5.97813	2.63865	-1.1799	-2.5406	5e-05	0.000421341											ENSMUSG00000085492.7	ENSMUSG00000085492	MGI:1916039	chr17:71526895-71598746	TRMT61B	tRNA methyltransferase 61B	lncRNA gene	Trmt61b	4.9869	8.31983	0.738413	1.50018	0.01105	0.0472504
ENSMUSG00000035958.2	ENSMUSG00000035958	MGI:1860486	chr13:24831678-24842153	TDP2	tyrosyl-DNA phosphodiesterase 2	protein coding gene	Tdp2	4.68361	2.06782	-1.17951	-1.69706	0.0059	0.02805											ENSMUSG00000032123.4	ENSMUSG00000032123	MGI:1196396	chr9:44326844-44333600	DPAGT1	dolichyl-phosphate (UDP-N-acetylglucosamine) acetylglucosaminephosphotransferase 1 (GlcNAc-1-P transferase)	protein coding gene	Dpagt1	12.0982	20.1665	0.737165	1.66357	0.00405	0.0204521
ENSMUSG00000069206.13	ENSMUSG00000069206	MGI:3040703	chr13:67424548-67451624	ZFP874A	zinc finger protein 874a	protein coding gene	Zfp874a	4.46978	1.97775	-1.17634	-1.8968	0.0021	0.0117158											ENSMUSG00000026853.15	ENSMUSG00000026853	MGI:109501	chr2:30392253-30415813	CRAT	carnitine acetyltransferase	protein coding gene	Crat	11.9468	19.9129	0.73708	1.83586	0.0014	0.0082646
ENSMUSG00000058503.11	ENSMUSG00000058503	MGI:1915402	chr5:3543832-3570238	FAM133B	family with sequence similarity 133, member B	protein coding gene	Fam133b	6.72586	2.98612	-1.17145	-2.01781	0.0018	0.0102645											ENSMUSG00000029175.17	ENSMUSG00000029175	MGI:1922169	chr5:30647932-30659729	SLC35F6	solute carrier family 35, member F6	protein coding gene	Slc35f6	22.3434	37.197	0.735336	2.23137	5e-05	0.000421341
ENSMUSG00000014846.12	ENSMUSG00000014846	MGI:1915221	chr8:105467492-105471526	TPPP3	tubulin polymerization-promoting protein family member 3	protein coding gene	Tppp3	161.515	71.9548	-1.16651	-3.56727	5e-05	0.000421341											ENSMUSG00000028833.13	ENSMUSG00000028833	MGI:1347351	chr4:126743749-126753427	NCDN	neurochondrin	protein coding gene	Ncdn	6.98295	11.6137	0.733923	1.85075	0.00145	0.00851807
ENSMUSG00000026981.15	ENSMUSG00000026981	MGI:96547	chr2:24336852-24351494	IL1RN	interleukin 1 receptor antagonist	protein coding gene	Il1rn	255.722	114.162	-1.16349	-3.53595	5e-05	0.000421341											ENSMUSG00000042178.6	ENSMUSG00000042178	MGI:2384586	chr7:128234457-128245100	ARMC5	armadillo repeat containing 5	protein coding gene	Armc5	6.82546	11.3154	0.729285	1.75459	0.0032	0.0167675
ENSMUSG00000006476.19	ENSMUSG00000006476	MGI:1861755	chr2:25054354-25062881	NSMF	NMDA receptor synaptonuclear signaling and neuronal migration factor	protein coding gene	Nsmf	3.52156	1.57397	-1.16181	-1.74384	0.0013	0.00775665											ENSMUSG00000062382.7	ENSMUSG00000062382	MGI:3779109	chr13:74406395-74407317	GM10116	ferritin light polypeptide 1, pseudogene 1	pseudogene	Gm10116	752.538	1246.66	0.728229	2.11542	0.00045	0.00306791
ENSMUSG00000092274.2	ENSMUSG00000092274	MGI:1914211	chr19:5824707-5845478	NEAT1	nuclear paraspeckle assembly transcript 1 (non-protein coding)	lncRNA gene	Neat1	146.636	65.572	-1.16109	-1.75562	0.00075	0.00480664											ENSMUSG00000062515.3	ENSMUSG00000062515	MGI:88038	chr3:10204087-10208576	FABP4	fatty acid binding protein 4, adipocyte	protein coding gene	Fabp4	23.9448	39.6417	0.727308	1.71868	0.00335	0.0174321
ENSMUSG00000060550.15	ENSMUSG00000060550	MGI:95936	chr17:35439154-35443773	H2-Q7	histocompatibility 2, Q region locus 7	protein coding gene	H2-Q7	16.7768	7.50703	-1.16016	-2.39151	0.00015	0.00115234											ENSMUSG00000027984.8	ENSMUSG00000027984	MGI:96009	chr3:131233418-131272101	HADH	hydroxyacyl-Coenzyme A dehydrogenase	protein coding gene	Hadh	14.9589	24.6959	0.723264	1.96837	0.00055	0.00366046
ENSMUSG00000063506.13	ENSMUSG00000063506	MGI:2443418	chr14:33216822-33370143	ARHGAP22	Rho GTPase activating protein 22	protein coding gene	Arhgap22	3.29131	1.47276	-1.16014	-1.84926	0.00355	0.0183071											ENSMUSG00000020553.8	ENSMUSG00000020553	MGI:107375	chr11:89982664-90002894	PCTP	phosphatidylcholine transfer protein	protein coding gene	Pctp	4.67456	7.71027	0.72195	1.58612	0.00705	0.0325527
ENSMUSG00000040195.11	ENSMUSG00000040195	MGI:2446113	chr10:127667143-127701049	TMEM194	nuclear envelope integral membrane protein 1	protein coding gene	Tmem194	3.76257	1.68716	-1.15712	-1.97705	0.00075	0.00480664											ENSMUSG00000056612.6	ENSMUSG00000056612	MGI:107682	chr19:6975047-6977324	PPP1R14B	protein phosphatase 1, regulatory inhibitor subunit 14B	protein coding gene	Ppp1r14b	35.6984	58.8265	0.720608	2.2815	0.00015	0.00115234
ENSMUSG00000040710.10	ENSMUSG00000040710	MGI:106018	chr1:95587681-95667571	ST8SIA4	ST8 alpha-N-acetyl-neuraminide alpha-2,8-sialyltransferase 4	protein coding gene	St8sia4	6.73526	3.02171	-1.15637	-2.5816	5e-05	0.000421341											ENSMUSG00000003528.14	ENSMUSG00000003528	MGI:1345283	chr16:17925210-17928219	SLC25A1	solute carrier family 25 (mitochondrial carrier, citrate transporter), member 1	protein coding gene	Slc25a1	16.3533	26.9051	0.718299	1.88434	0.00145	0.00851807
ENSMUSG00000022489.5	ENSMUSG00000022489	MGI:97523	chr15:103503297-103530052	PDE1B	phosphodiesterase 1B, Ca2+-calmodulin dependent	protein coding gene	Pde1b	2.74515	1.23237	-1.15545	-1.78744	0.00375	0.0191672											ENSMUSG00000032254.9	ENSMUSG00000032254	MGI:1919069	chr9:61917279-61946799	KIF23	kinesin family member 23	protein coding gene	Kif23	4.35967	7.17189	0.718134	1.73679	0.00345	0.0178689
ENSMUSG00000024188.15	ENSMUSG00000024188	MGI:1914228	chr17:26252909-26285504	LUC7L	Luc7-like	protein coding gene	Luc7l	8.04352	3.63379	-1.14635	-1.85451	0.00115	0.00697493											ENSMUSG00000107002.1	ENSMUSG00000107002	MGI:1913301	chr16:31947049-31948494	0610012G03RIK	RIKEN cDNA 0610012G03 gene	protein coding gene	0610012G03Rik	11.8674	19.4961	0.716187	1.63511	0.00545	0.0262358
ENSMUSG00000041220.10	ENSMUSG00000041220	MGI:2156528	chr3:129532354-129638495	ELOVL6	ELOVL family member 6, elongation of long chain fatty acids (yeast)	protein coding gene	Elovl6	10.0058	4.53166	-1.14273	-2.42181	0.00015	0.00115234											ENSMUSG00000099250.1	ENSMUSG00000099250	MGI:97953	chr12:69361178-69361481	RN7S2	7S RNA 2	SRP RNA gene	Rn7s2	743.607	1220.29	0.714608	2.20351	0.00015	0.00115234
ENSMUSG00000024206.14	ENSMUSG00000024206	MGI:106583	chr17:56775896-56831008	RFX2	regulatory factor X, 2 (influences HLA class II expression)	protein coding gene	Rfx2	7.55894	3.42451	-1.14229	-2.56195	5e-05	0.000421341											ENSMUSG00000039377.7	ENSMUSG00000039377	MGI:96109	chr1:184727139-184732619	HLX	H2.0-like homeobox	protein coding gene	Hlx	10.8244	17.6444	0.704929	1.89564	0.00135	0.00801047
ENSMUSG00000017677.11	ENSMUSG00000017677	MGI:1926139	chr11:79239371-79254671	WSB1	WD repeat and SOCS box-containing 1	protein coding gene	Wsb1	163.181	73.9313	-1.14222	-3.55882	5e-05	0.000421341											ENSMUSG00000019849.10	ENSMUSG00000019849	MGI:1270863	chr10:45067205-45158997	PREP	prolyl endopeptidase	protein coding gene	Prep	7.56798	12.3271	0.703857	1.76513	0.00235	0.0128953
ENSMUSG00000029379.10	ENSMUSG00000029379	MGI:3037818	chr5:90786102-90788093	CXCL3	chemokine (C-X-C motif) ligand 3	protein coding gene	Cxcl3	16.6144	7.52845	-1.14201	-2.03024	0.002	0.0112392											ENSMUSG00000021497.9	ENSMUSG00000021497	MGI:1916922	chr13:55714649-55726221	TXNDC15	thioredoxin domain containing 15	protein coding gene	Txndc15	17.9267	29.0772	0.69778	1.8681	0.00145	0.00851807
ENSMUSG00000079043.2	ENSMUSG00000079043	MGI:2139469	chr2:130590001-130630038	FASTKD5	FAST kinase domains 5	protein coding gene	Fastkd5	6.45162	2.92681	-1.14033	-1.74027	0.0047	0.0232018											ENSMUSG00000033467.12	ENSMUSG00000033467	MGI:1889506	chr5:109554708-109558993	CRLF2	cytokine receptor-like factor 2	protein coding gene	Crlf2	25.3013	40.9958	0.696267	2.00136	0.00155	0.00902124
ENSMUSG00000098188.1	ENSMUSG00000098188	MGI:3606051	chr10:59221952-59226434	SOWAHC	sosondowah ankyrin repeat domain family member C	protein coding gene	Sowahc	84.9598	38.7501	-1.13258	-3.51096	5e-05	0.000421341											ENSMUSG00000028607.16	ENSMUSG00000028607	MGI:109176	chr4:107903980-107923610	CPT2	carnitine palmitoyltransferase 2	protein coding gene	Cpt2	25.9553	42.0309	0.695422	1.73099	0.003	0.0158743
ENSMUSG00000048329.7	ENSMUSG00000048329	MGI:2384904	chr11:68556185-68558245	MFSD6L	major facilitator superfamily domain containing 6-like	protein coding gene	Mfsd6l	4.57568	2.08848	-1.13153	-1.6067	0.00845	0.0378319											ENSMUSG00000026202.13	ENSMUSG00000026202	MGI:1095410	chr1:75210837-75219294	TUBA4A	tubulin, alpha 4A	protein coding gene	Tuba4a	38.1798	61.823	0.695334	2.07345	0.0002	0.00149248
ENSMUSG00000006818.4	ENSMUSG00000006818	MGI:98352	chr17:13007838-13018119	SOD2	superoxide dismutase 2, mitochondrial	protein coding gene	Sod2	56.1286	25.6396	-1.13036	-3.46264	5e-05	0.000421341											ENSMUSG00000000303.12	ENSMUSG00000000303	MGI:88354	chr8:106603350-106670246	CDH1	cadherin 1	protein coding gene	Cdh1	15.7616	25.5072	0.694496	2.11327	0.0003	0.00214243
ENSMUSG00000032000.17	ENSMUSG00000032000	MGI:1197007	chr9:7848698-7873024	BIRC3	baculoviral IAP repeat-containing 3	protein coding gene	Birc3	23.8034	10.9229	-1.12381	-3.13004	5e-05	0.000421341											ENSMUSG00000022421.18	ENSMUSG00000022421	MGI:1920590	chr15:79786351-79834688	NPTXR	neuronal pentraxin receptor	protein coding gene	Nptxr	4.89421	7.9168	0.693842	1.82931	0.00205	0.0114772
ENSMUSG00000040339.10	ENSMUSG00000040339	MGI:3036259	chr3:108970996-109027607	FAM102B	family with sequence similarity 102, member B	protein coding gene	Fam102b	27.2584	12.5155	-1.12299	-3.38378	5e-05	0.000421341											ENSMUSG00000029086.15	ENSMUSG00000029086	MGI:1100886	chr5:43993619-44102515	PROM1	prominin 1	protein coding gene	Prom1	4.5478	7.35122	0.692815	1.58401	0.0048	0.0236077
ENSMUSG00000039747.11	ENSMUSG00000039747	MGI:2443195	chr5:136147458-136170713	ORAI2	ORAI calcium release-activated calcium modulator 2	protein coding gene	Orai2	16.5146	7.59009	-1.12155	-3.11517	5e-05	0.000421341											ENSMUSG00000047875.6	ENSMUSG00000047875	MGI:2442046	chr4:150087364-150105927	GPR157	G protein-coupled receptor 157	protein coding gene	Gpr157	5.57737	9.01234	0.692318	1.74839	0.0025	0.0135948
ENSMUSG00000102644.5	ENSMUSG00000102644	MGI:1922436	chr5:91963332-91972066	THAP6	THAP domain containing 6	pseudogene	Thap6	10.8793	5.014	-1.11756	-2.57462	5e-05	0.000421341											ENSMUSG00000061330.7	ENSMUSG00000061330	MGI:3644667	chr13:28257635-28258094	GM11361	predicted gene 6436	pseudogene	Gm11361	34.1355	55.1433	0.691914	1.48435	0.01165	0.0493437
ENSMUSG00000037266.18	ENSMUSG00000037266	MGI:106498	chr4:134923591-134927671	RSRP1	arginine/serine rich protein 1	protein coding gene	Rsrp1	108.05	49.9085	-1.11434	-3.38339	5e-05	0.000421341											ENSMUSG00000036667.14	ENSMUSG00000036667	MGI:1914665	chr6:42668001-42710088	TCAF1	TRPM8 channel-associated factor 1	protein coding gene	Tcaf1	9.95156	16.0729	0.691633	1.9442	0.0008	0.00508542
ENSMUSG00000004665.10	ENSMUSG00000004665	MGI:105093	chr10:79988583-79996062	CNN2	calponin 2	protein coding gene	Cnn2	5.04159	2.33031	-1.11336	-1.85898	0.0019	0.010752											ENSMUSG00000062963.10	ENSMUSG00000062963	MGI:1913405	chr1:171288562-171295024	UFC1	ubiquitin-fold modifier conjugating enzyme 1	protein coding gene	Ufc1	22.238	35.9063	0.691209	1.70843	0.004	0.0202399
ENSMUSG00000038205.12	ENSMUSG00000038205	MGI:1336185	chr3:97658211-97674694	PRKAB2	protein kinase, AMP-activated, beta 2 non-catalytic subunit	protein coding gene	Prkab2	6.12648	2.8345	-1.11196	-2.43279	5e-05	0.000421341											ENSMUSG00000054920.12	ENSMUSG00000054920	MGI:1919028	chr5:65107538-65168188	KLHL5	kelch-like 5	protein coding gene	Klhl5	10.0658	16.2443	0.69047	1.89714	0.001	0.00617708
ENSMUSG00000048878.6	ENSMUSG00000048878	MGI:2385923	chr11:103116230-103119725	HEXIM1	hexamethylene bis-acetamide inducible 1	protein coding gene	Hexim1	49.6962	23.0098	-1.11089	-3.38683	5e-05	0.000421341											ENSMUSG00000002329.6	ENSMUSG00000002329	MGI:1915131	chr14:55657878-55660508	MDP1	magnesium-dependent phosphatase 1	protein coding gene	Mdp1	7.90396	12.748	0.689621	1.54325	0.0079	0.0357825
ENSMUSG00000044786.6	ENSMUSG00000044786	MGI:99180	chr7:28376783-28392708	ZFP36	zinc finger protein 36	protein coding gene	Zfp36	988.48	458.115	-1.1095	-2.86285	5e-05	0.000421341											ENSMUSG00000052949.14	ENSMUSG00000052949	MGI:2442484	chr11:116336352-116413004	RNF157	ring finger protein 157	protein coding gene	Rnf157	2.84255	4.58057	0.688342	1.55873	0.0075	0.0342684
ENSMUSG00000028525.16	ENSMUSG00000028525	MGI:99557	chr4:102087542-102607259	PDE4B	phosphodiesterase 4B, cAMP specific	protein coding gene	Pde4b	60.1123	28.0439	-1.09997	-3.21239	5e-05	0.000421341											ENSMUSG00000026749.11	ENSMUSG00000026749	MGI:1891638	chr2:38511642-38644087	NEK6	NIMA (never in mitosis gene a)-related expressed kinase 6	protein coding gene	Nek6	16.9736	27.3424	0.687843	1.49873	0.00895	0.0396794
ENSMUSG00000107320.1	ENSMUSG00000107320	MGI:5662686	chr6:28219166-28226170	GM42549	predicted gene 42549	unclassified gene	Gm42549	4.11277	1.91925	-1.09957	-2.23615	0.00075	0.00480664											ENSMUSG00000033880.11	ENSMUSG00000033880	MGI:99554	chr11:118392750-118402092	LGALS3BP	lectin, galactoside-binding, soluble, 3 binding protein	protein coding gene	Lgals3bp	59.8172	96.2961	0.686916	2.15595	0.0002	0.00149248
ENSMUSG00000021573.14	ENSMUSG00000021573	MGI:1920198	chr13:74009418-74035753	TPPP	tubulin polymerization promoting protein	protein coding gene	Tppp	8.87891	4.16418	-1.09235	-2.83005	5e-05	0.000421341											ENSMUSG00000001082.12	ENSMUSG00000001082	MGI:1915544	chr5:34633641-34637212	MFSD10	major facilitator superfamily domain containing 10	protein coding gene	Mfsd10	9.51155	15.2947	0.68528	1.52297	0.0082	0.0368991
ENSMUSG00000039910.9	ENSMUSG00000039910	MGI:1306784	chr10:17723227-17725673	CITED2	Cbp/p300-interacting transactivator, with Glu/Asp-rich carboxy-terminal domain, 2	protein coding gene	Cited2	74.1414	34.8937	-1.08731	-3.18976	5e-05	0.000421341											ENSMUSG00000041633.14	ENSMUSG00000041633	MGI:2444667	chrX:153685153-153696391	KCTD12B	potassium channel tetramerisation domain containing 12b	protein coding gene	Kctd12b	33.597	54.0164	0.685063	2.13518	0.00025	0.0018218
ENSMUSG00000030465.18	ENSMUSG00000030465	MGI:1918215	chr8:67689081-67978051	PSD3	pleckstrin and Sec7 domain containing 3	protein coding gene	Psd3	4.05476	1.92284	-1.07638	-1.7598	0.0028	0.0149747											ENSMUSG00000026860.16	ENSMUSG00000026860	MGI:2385131	chr2:30344808-30359332	SH3GLB2	SH3-domain GRB2-like endophilin B2	protein coding gene	Sh3glb2	5.95324	9.5676	0.684483	1.53405	0.00795	0.0359685
ENSMUSG00000096954.1	ENSMUSG00000096954	MGI:1338008	chr12:32820334-32853369	GDAP10	ganglioside-induced differentiation-associated-protein 10	lncRNA gene	Gdap10	35.6097	16.9463	-1.0713	-2.22735	0.00035	0.00245686											ENSMUSG00000028980.14	ENSMUSG00000028980	MGI:2140356	chr4:149979474-150009023	H6PD	hexose-6-phosphate dehydrogenase (glucose 1-dehydrogenase)	protein coding gene	H6pd	7.09977	11.3929	0.682285	1.91608	0.0014	0.0082646
ENSMUSG00000029333.14	ENSMUSG00000029333	No associated gene	chr5:99217425-99729062	RASGEF1B			Rasgef1b	215.096	102.386	-1.07097	-3.05312	5e-05	0.000421341											ENSMUSG00000020654.15	ENSMUSG00000020654	MGI:99675	chr12:4133103-4240123	ADCY3	adenylate cyclase 3	protein coding gene	Adcy3	17.2752	27.7156	0.681993	1.95297	0.00095	0.00590944
[truncated: 280 more rows]
